# Supplementary material for: Phylogenetic tracing of midbrain-specific regulatory sequences suggests single origin of eubilaterian brains
Source: Sci Adv. 2023 May 24;9(21):eade8259. doi: 10.1126/sciadv.ade8259 (PMC10208574; doi:10.1126/sciadv.ade8259)
Supplement: Supplementary file 2 — Data files S1 to S3 [file sciadv.ade8259_data_files_s1_to_s3.zip]

Archive with 3 entries (3 files):
- ade8259_Data_file_S1.xlsx
- ade8259_Data_file_S2.xlsx
- ade8259_Data_file_S3.xlsx
