# Supplementary material for: Phylogenetic tracing of midbrain-specific regulatory sequences suggests single origin of eubilaterian brains
Source: Sci Adv. 2023 May 24;9(21):eade8259. doi: 10.1126/sciadv.ade8259 (PMC10208574; doi:10.1126/sciadv.ade8259)
Supplement: Supplementary file 2 — Data files S1 to S3 [file sciadv.ade8259_data_files_s1_to_s3.zip › ade8259_Data_file_S1.xlsx]

## Sheet: sv-PAX2
CRE-like sequences	% Identity with sv/PAX2 CRE	Sequence Length
>S.purpuratus_LOC115918459_sense_CRE-like	60.2	93
>B.lanceolatum_BL19642_antisense_CRE-like	64.5	76
>C.intestinalis_ENSCING00000005977_sense_CRE-like	61	105
>L.anatina_g1632_sense_CRE-like	60.6	99
>L.anatina_g1632_antisense_CRE-like	63.5	74
>C.teleta_CapteG119889_sense_CRE-like	62.7	59
>S.mansoni_Smp_142940.1_sense_CRE-like	60.2	108
>H.exemplaris_OQV20075.1_antisense_CRE-like	62.8	86
>C.elegans_K06B9.5a.1_antisense_CRE-like	60.7	107
sv/PAX2 random sequence ID	% Identity with sv/PAX2 CRE	Sequence Length
p1	54.9	122
p2	68.8	32
p3	58.2	67
p4	52.8	123
p5	57.7	78
p6	77.4	31
p7	72.7	33
p8	67.9	28
p9	66.7	36
p10	68.3	41
p11	70.4	27
p12	66.7	39
p13	69.6	46
p14	81.8	22
p15	76.5	17
p16	60	50
p17	78.9	19
p18	71.4	28
p19	66	50
p20	67.6	37
p21	73.9	23
p22	74.1	27
p23	69	29
p24	58.8	51
p25	55	109
p26	58.1	43
p27	59.2	71
p28	57.5	106
p29	62.1	58
p30	69	29
p31	61.9	42
p32	76.9	26
p33	76.5	17
p34	85.7	14
p35	54.9	133
p36	56.6	53
p37	68.8	32
p38	65.7	35
p39	63.6	66
p40	72	25
p41	70.4	27
p42	81	21
p43	59.6	89
p44	62.7	51
p45	63.3	30
p46	62.5	40
p47	62.9	62
p48	63.6	52
p49	59.7	67
p50	61.4	70

## Sheet: dac-DACH1
CRE-like sequences	% Identity with dac/DACH1 CRE	Sequence Length
>B.lanceolatum_BL03388_sense_CRE-like	60	90
>B.lanceolatum_BL03388_antisense_CRE-like	63.8	58
>B.lanceolatum_BL02962_sense_CRE-like	66.2	77
>B.lanceolatum_BL02962_antisense_CRE-like	71.4	56
>C.intestinalisENSCING00000019659_antisense_CRE-like	68.3	60
>L.anatina_g13798.t1_antisense_CRE-like	62.3	69
>L.anatina_g33597.t1_sense_CRE-like	62.9	62
>C.teleta_CapteG227573_antisense_CRE-like	66.2	71
>O.bimaculoides_Ocbimv22017627m.g_sense_CRE-like	64.3	84
>O.bimaculoides_Ocbimv22017627m.g_antisense_CRE-like	68.7	67
>S.mansoni_Smp_196410_sense_CRE-like	69	95
>A.vaga_GSADVG00042435001_sense_CRE-like	64.2	67
>C.elegans_B0412.1a.1_antisense_CRE-like	70	60
dac/DACH1 random sequence ID	% Identity with dac/DACH1 CRE	Sequence Length
d1	68.3	41
d2	64.2	53
d3	60	60
d4	56	50
d5	93.8	16
d6	65.5	29
d7	63.5	52
d8	69.4	36
d9	57.9	38
d10	58	50
d11	76.5	17
d12	70.4	27
d13	66.7	36
d14	62.9	35
d15	72.5	40
d16	62.8	43
d17	76.9	26
d18	61.3	31
d19	60.7	84
d20	88.2	17
d21	80	20
d22	64.6	48
d23	65.5	55
d24	56.5	124
d25	64.5	31
d26	69	29
d27	58.6	58
d28	68	25
d29	78.9	19
d30	57.8	64
d31	63.9	36
d32	66.7	33
d33	54.7	128
d34	60.4	53
d35	73.1	26
d36	57.6	66
d37	77.8	18
d38	65.5	55
d39	66.7	36
d40	62.5	32
d41	70.4	27
d42	81.2	16
d43	73.1	26
d44	73.3	30
d45	62.7	67
d46	60.9	46
d47	85.7	14
d48	80	20
d49	72	25
d50	80	20

## Sheet: inv-EN2
CRE-like sequences	% Identity with inv/EN2 CRE	Sequence Length
>S.purpuratus_LOC115929921_US_CRE-like	67.3	55
>S.purpuratus_LOC115929921_DS_CRE-like	62.3	77
>B.lanceolatum_BL18701_US_CRE-like	63.4	82
>B.lanceolatum_BL18701_DS_CRE-like	65.6	61
>C.intestinalis_ENSCING00000002157_DS_CRE-like	63.1	65
>L.anatina_g20932_US_CRE-like	61.4	70
>L.anatina_g20933_US_CRE-like	63.8	58
>L.anatina_g29453_US_CRE-like	64.2	95
>C.teleta_CapteG152545_DS_CRE-like	62.1	66
>O.bimaculoides_Ocbimv22020235m.g_DS_CRE-like	67.2	58
>O.bimaculoides_Ocbimv22005596m.g_DS_CRE-like	65	60
>S.mansoni_Smp_343800_DS_CRE-like	65.3	72
>A.vaga_GSADVG00005228001_US_CRE-like	65.2	66
>A.vaga_GSADVG00005228001_DS_CRE-like	61.8	68
>A.vaga_GSADVG00036502001_US_CRE-like	65.1	63
>A.vaga_GSADVG00036502001_DS_CRE-like	60	70
>H.exemplaris_OQV23613.1_US_CRE-like	64.9	57
>C.elegans_C13G5.1.1_US_CRE-like	67.2	64
>C.elegans_C13G5.1.1_DS_CRE-like	61	59
inv/EN2 random sequence ID	% Identity with inv/EN2 CRE	Sequence Length
e1	62.2	74
e2	66	47
e3	80	25
e4	61.7	47
e5	65.1	43
e6	62.9	35
e7	67.3	52
e8	66.7	36
e9	67.4	46
e10	58.5	65
e11	64.1	39
e12	54.4	114
e13	70.4	27
e14	61.4	70
e15	62.7	51
e16	72.4	29
e17	57.1	56
e18	72	25
e19	63.6	55
e20	73.1	26
e21	55.2	58
e22	61.2	80
e23	76.2	21
e24	59.6	47
e25	68.6	35
e26	56.8	81
e27	62.2	45
e28	63.6	55
e29	56.8	81
e30	60.3	63
e31	70.4	27
e32	54.8	84
e33	80	20
e34	61.2	49
e35	78.6	28
e36	63.8	47
e37	71.1	38
e38	65.8	38
e39	60.5	76
e40	70.4	27
e41	57.4	68
e42	59.6	52
e43	74.2	31
e44	57.4	47
e45	57.4	68
e46	77.8	27
e47	73.1	26
e48	80	20
e49	71.4	28
e50	68.6	35
