# Supplementary material for: Phylogenetic tracing of midbrain-specific regulatory sequences suggests single origin of eubilaterian brains
Source: Sci Adv. 2023 May 24;9(21):eade8259. doi: 10.1126/sciadv.ade8259 (PMC10208574; doi:10.1126/sciadv.ade8259)
Supplement: Supplementary file 2 — Data files S1 to S3 [file sciadv.ade8259_data_files_s1_to_s3.zip › ade8259_Data_file_S2.xlsx]

## Sheet: sv-PAX2
Emboss Results							Homology Index Summary
CRE-like sequence	with	Sequence length	% Identity	H-index			CRE-like sequence	sv/PAX2 vs CRE-like	p29 vs CRE-like	p39 vs CRE-like	p47 vs CRE-like	p50 vs CRE-like
S.purpuratus_LOC115918459_sense_CRE-like	sv/PAX2 CRE	93	60.2	0.157264			S.purpuratus_LOC115918459_sense_CRE-like	0.157	0.044	0.058	0.039	0.067
	p29	22	72.7	0.044927			B.lanceolatum_BL19642_antisense_CRE-like	0.137	0.061	0.05	0.033	0.022
	p39	29	72.4	0.0589775			C.intestinalis_ENSCING00000005977_sense_CRE-like	0.179	0.053	0.044	0.042	0.061
	p47	19	73.7	0.0393343			L.anatina_g1632_sense_CRE-like	0.168	0.053	0.098	0.042	0.047
	p50	36	66.7	0.0674494			L.anatina_g1632_antisense_CRE-like	0.131	0.039	0.047	0.111	0.056
B.lanceolatum_BL19642_antisense_CRE-like	sv/PAX2 CRE	76	64.5	0.137697			C.teleta_CapteG119889_sense_CRE-like	0.163	0.081	0.036	0.044	0.047
	p29	35	62.9	0.0618399			S.mansoni_Smp_142940.1_sense_CRE-like	0.183	0.067	0.051	0.059	0.107
	p39	24	75	0.0505618			H.exemplaris_OQV20075.1_antisense_CRE-like	0.12	0.045	0.051	0.073	0.042
	p47	15	80	0.0337079			C.elegans_K06B9.5a.1_antisense_CRE-like	0.182	0.078	0.044	0.033	0.05
	p50	8	100	0.0224719
C.intestinalis_ENSCING00000005977_sense_CRE-like	sv/PAX2 CRE	105	61	0.179916			AVERAGE	0.157778	0.0578889	0.0532222	0.0528889	0.0554444
	p29	27	70.4	0.0533933			STDEV	0.0220644	0.0133973	0.0159798	0.022625	0.0218434
	p39	24	66.7	0.0449663
	p47	18	83.3	0.042118
	p50	35	62.9	0.0618399
L.anatina_g1632_sense_CRE-like	sv/PAX2 CRE	99	60.6	0.168522
	p29	29	65.5	0.0533567
	p39	60	58.3	0.0982584
	p47	29	78.9	0.0642725
	p50	22	77.3	0.0477697
L.anatina_g1632_antisense_CRE-like	sv/PAX2 CRE	74	63.5	0.131994
	p29	20	70	0.0393258
	p39	24	70.8	0.0477303
	p47	13	84.6	0.0308933
	p50	31	64.5	0.0561657
C.teleta_CapteG119889_sense_CRE-like	sv/PAX2 CRE	59	62.7	0.103913
	p29	50	58	0.0814607
	p39	17	76.5	0.0365309
	p47	23	69.6	0.0449663
	p50	23	73.9	0.0477444
S.mansoni_Smp_142940.1_sense_CRE-like	sv/PAX2 CRE	108	60.2	0.182629
	p29	35	68.6	0.0674438
	p39	24	75	0.0505618
	p47	30	70	0.0589888
	p50	62	61.3	0.106758
H.exemplaris_OQV20075.1_antisense_CRE-like	sv/PAX2 CRE	68	62.8	0.119955
	p29	23	69.6	0.0449663
	p39	25	72	0.0505618
	p47	40	65	0.0730337
	p50	24	62.5	0.0421348
C.elegans_K06B9.5a.1_antisense_CRE-like	sv/PAX2 CRE	107	60.7	0.182441
	p29	46	60.9	0.078691
	p39	22	72.7	0.044927
	p47	14	85.7	0.0337022
	p50	28	64.3	0.050573

## Sheet: dac-DACH1
Emboss Results							Homology Index Summary
CRE-like sequence	with	Sequence length	% Identity	H-index			CRE-like sequence	dac/DACH1 vs CRE-like	d3 vs CRE-like	d19 vs CRE-like	d23 vs CRE-like	d38 vs CRE-like	d45 vs CRE-like
B.lanceolatum_BL03388_sense_CRE-like	dac/DACH1 CRE	90	60	0.218623			B.lanceolatum_BL03388_sense_CRE-like	0.2186	0.1012	0.0688	0.0891	0.0486	0.1013
	d3	38	65.8	0.101231			B.lanceolatum_BL03388_antisense_CRE-like	0.1498	0.0567	0.0607	0.0361	0.0364	0.0486
	d19	24	70.8	0.0687935			B.lanceolatum_BL02962_sense_CRE-like	0.2064	0.0931	0.0648	0.1092	0.0567	0.1013
	d23	36	61.1	0.0890526			B.lanceolatum_BL02962_antisense_CRE-like	0.1619	0.0729	0.0405	0.0445	0.0405	0.081
	d38	15	80	0.048583			C.intestinalis_ENSCING00000019659_antisense_CRE-like	0.1659	0.1578	0.1337	0.0728	0.0446	0.0567
	d45	37	67.6	0.101263			L.anatina_g13798.t1_antisense_CRE-like	0.174	0.0446	0.081	0.1053	0.0526	0.1093
B.lanceolatum_BL03388_antisense_CRE-like	dac/DACH1 CRE	58	63.8	0.149814			L.anatina_g33597.t1_sense_CRE-like	0.1579	0.0931	0.0648	0.0445	0.0729	0.0648
	d3	20	70	0.0566802			C.teleta_CapteG227573_antisense_CRE-like	0.1903	0.0688	0.0729	0.0809	0.0486	0.0648
	d19	22	68.2	0.0607449			O.bimaculoides_Ocbimv22017627m.g_sense_CRE-like	0.2187	0.1053	0.0486	0.0688	0.174	0.0567
	d23	11	81.8	0.0364291			O.bimaculoides_Ocbimv22017627m.g_antisense_CRE-like	0.1864	0.0527	0.0445	0.0445	0.1012	0.081
	d38	9	100	0.0364372			S.mansoni_Smp_196410_sense_CRE-like	0.2308	0.0891	0.1295	0.0729	0.0567	0.1578
	d45	15	80	0.048583			A.vaga_GSADVG00042435001_sense_CRE-like	0.1741	0.0527	0.1093	0.0607	0.0567	0.0661
B.lanceolatum_BL02962_sense_CRE-like	dac/DACH1 CRE	77	66.2	0.206372			C.elegans_B0412.1a.1_antisense_CRE-like	0.17	0.0364	0.0729	0.0728	0.1053	0.0445
	d3	35	65.7	0.0930972
	d19	21	76.2	0.0647854			Average	0.184985	0.0788	0.0763077	0.0693923	0.0688308	0.0795308
	d23	48	56.2	0.109215			STDEV	0.0261199	0.0328039	0.0301157	0.0232263	0.0381006	0.031365
	d38	18	77.8	0.0566964
	d45	37	67.6	0.101263
B.lanceolatum_BL02962_antisense_CRE-like	dac/DACH1 CRE	56	71.4	0.161879
	d3	27	66.7	0.0729109
	d19	13	76.9	0.0404737
	d23	13	84.6	0.0445263
	d38	13	76.9	0.0404737
	d45	32	62.5	0.0809717
C.intestinalis_ENSCING00000019659_antisense_CRE-like	dac/DACH1 CRE	60	68.3	0.165911
	d3	57	68.4	0.157846
	d19	52	63.5	0.133684
	d23	26	69.2	0.0728421
	d38	12	91.7	0.0445506
	d45	20	70	0.0566802
L.anatina_g13798.t1_antisense_CRE-like	dac/DACH1 CRE	69	62.3	0.174036
	d3	14	78.6	0.0445506
	d19	32	62.5	0.0809717
	d23	43	60.5	0.105324
	d38	18	72.2	0.0526154
	d45	42	64.3	0.109336
L.anatina_g33597.t1_sense_CRE-like	dac/DACH1 CRE	62	62.9	0.157887
	d3	34	67.6	0.0930526
	d19	23	69.6	0.0648097
	d23	15	73.3	0.0445142
	d38	30	60	0.0728745
	d45	25	64	0.0647773
C.teleta_CapteG227573_antisense_CRE-like	dac/DACH1 CRE	71	66.2	0.190291
	d3	23	73.9	0.0688138
	d19	27	66.7	0.0729109
	d23	34	58.8	0.0809393
	d38	14	85.7	0.0485749
	d45	23	66.7	0.0621093
O.bimaculoides_Ocbimv22017627m.g_sense_CRE-like	dac/DACH1 CRE	84	64.3	0.218672
	d3	45	57.8	0.105304
	d19	17	70.6	0.0485911
	d23	25	68	0.0688259
	d38	75	57.3	0.173988
	d45	20	70	0.0566802
O.bimaculoides_Ocbimv22017627m.g_antisense_CRE-like	dac/DACH1 CRE	67	68.7	0.186352
	d3	17	76.5	0.0526518
	d19	15	73.3	0.0445142
	d23	15	73.3	0.0445142
	d38	39	64.1	0.101211
	d45	29	69	0.0810121
S.mansoni_Smp_196410_sense_CRE-like	dac/DACH1 CRE	95	69	0.265385
	d3	34	64.7	0.0890607
	d19	51	62.7	0.129462
	d23	28	64.3	0.0728907
	d38	18	77.8	0.0566964
	d45	64	60.9	0.157798
A.vaga_GSADVG00042435001_sense_CRE-like	dac/DACH1 CRE	67	64.2	0.174146
	d3	17	76.5	0.0526518
	d19	45	60	0.109312
	d23	21	71.4	0.0607045
	d38	20	70	0.0566802
	d45	24	75	0.0728745
C.elegans_B0412.1a.1_antisense_CRE-like	dac/DACH1 CRE	60	70	0.17004
	d3	9	100	0.0364372
	d19	27	66.7	0.0729109
	d23	26	69.2	0.0728421
	d38	39	66.7	0.105316
	d45	12	91.7	0.0445506

## Sheet: inv-EN2
Emboss-Results							Homology Index Summary
CRE-like sequence	with	Sequence length	% Identity	H-index			CRE-like sequence	inv/EN2 CRE vs CRE-like	e1 vs CRE-like	e14 vs CRE-like	e19 vs CRE-like	e22 vs CRE-like	e28 vs CRE-like	e30 vs CRE-like	e39 vs CRE-like
S.purpuratus_LOC115929921_US_CRE-like	inv/EN2 CRE	55	67.3	0.0992359			S.purpuratus_LOC115929921_US_CRE-like	0.0992359	0.0429169	0.0375523	0.0428686	0.0509383	0.0536193	0.0428794	0.026807
	e1	23	69.6	0.0429169			S.purpuratus_LOC115929921_DS_CRE-like	0.128609	0.0750643	0.0429008	0.0616997	0.0357426	0.0643861	0.0563164	0.0429169
	e14	23	60.9	0.0375523			B.lanceolatum_BL18701_US_CRE-like	0.139378	0.0831099	0.0267989	0.0428954	0.034866	0.0535979	0.0321716	0.0594531
	e19	26	61.5	0.0428686			B.lanceolatum_BL18701_DS_CRE-like	0.107282	0.0803968	0.0267989	0.0670563	0.0937641	0.0509705	0.0616193	0.0965147
	e22	25	76	0.0509383			C.intestinalis_ENSCING00000002157_DS_CRE-like	0.10996	0.0751046	0.034866	0.0402145	0.0965737	0.0321769	0.0482815	0.0429169
	e28	32	62.5	0.0536193			L.anatina_g20932_US_CRE-like	0.115228	0.0294772	0.0429008	0.0590107	0.0509598	0.0670563	0.0428794	0.0402252
	e30	22	72.7	0.0428794			L.anatina_g20933_US_CRE-like	0.0992064	0.0321689	0.0428794	0.0536059	0.0482359	0.0401903	0.0401984	0.0402252
	e39	11	90.9	0.026807			L.anatina_g29453_US_CRE-like	0.163512	0.0429008	0.0912064	0.0375523	0.0429008	0.0294853	0.0429169	0.0768928
S.purpuratus_LOC115929921_DS_CRE-like	inv/EN2 CRE	77	62.3	0.128609			C.teleta_CapteG152545_DS_CRE-like	0.109882	0.0857292	0.0803968	0.0348418	0.0616622	0.0643861	0.0241233	0.0455871
	e1	51	54.9	0.0750643			O.bimaculoides_Ocbimv22020235m.g_DS_CRE-like	0.104493	0.0482815	0.0375416	0.0455603	0.0267989	0.0616729	0.0831314	0.0375121
	e14	21	76.2	0.0429008			O.bimaculoides_Ocbimv22005596m.g_DS_CRE-like	0.104558	0.0455871	0.0669812	0.088429	0.0509598	0.0482574	0.026807	0.026807
	e19	37	62.2	0.0616997			S.mansoni_Smp_343800_DS_CRE-like	0.126048	0.0455925	0.034866	0.0509598	0.0321716	0.0321716	0.034866	0.0535979
	e22	22	60.6	0.0357426			A.vaga_GSADVG00005228001_US_CRE-like	0.115367	0.0831099	0.0804504	0.0348418	0.0321716	0.0536461	0.0455764	0.0429008
	e28	38	63.2	0.0643861			A.vaga_GSADVG00005228001_DS_CRE-like	0.112665	0.0375523	0.059008	0.0562788	0.0187668	0.0723217	0.045555	0.0964343
	e30	27	77.8	0.0563164			A.vaga_GSADVG00036502001_US_CRE-like	0.109954	0.0776944	0.0777373	0.0295013	0.0455764	0.0375335	0.0455764	0.0429008
	e39	23	69.6	0.0429169			A.vaga_GSADVG00036502001_DS_CRE-like	0.112601	0.0375335	0.0697399	0.0536059	0.075067	0.0723217	0.045555	0.0992654
B.lanceolatum_BL18701_US_CRE-like	inv/EN2 CRE	82	63.4	0.139378			H.exemplaris_OQV23613.1_US_CRE-like	0.0991769	0.0375335	0.0831555	0.034866	0.0964879	0.0375335	0.045555	0.0401984
	e1	50	62	0.0831099			C.elegans_C13G5.1.1_US_CRE-like	0.115303	0.0991743	0.0295013	0.0857373	0.0241287	0.0321716	0.0265416	0.0428954
	e14	12	83.3	0.0267989			C.elegans_C13G5.1.1_DS_CRE-like	0.0964879	0.0428954	0.0295013	0.0750483	0.0616729	0.0455657	0.0563324	0.0348311
	e19	25	64	0.0428954
	e22	15	86.7	0.034866			Average	0.114155	0.0579907	0.052357	0.052346	0.0515497	0.0499508	0.0445727	0.0520464
	e28	34	58.8	0.0535979			STDEV	0.0161589	0.0223871	0.0222463	0.0172121	0.0240687	0.0143019	0.0137574	0.022989
	e30	16	75	0.0321716
	e39	36	61.6	0.0594531
B.lanceolatum_BL18701_DS_CRE-like	inv/EN2 CRE	61	65.6	0.107282
	e1	49	61.2	0.0803968
	e14	12	83.3	0.0267989
	e19	37	67.6	0.0670563
	e22	58	60.3	0.0937641
	e28	28	67.9	0.0509705
	e30	34	67.6	0.0616193
	e39	60	60	0.0965147
C.intestinalis_ENSCING00000002157_DS_CRE-like	inv/EN2 CRE	65	63.1	0.10996
	e1	46	60.9	0.0751046
	e14	17	76.5	0.034866
	e19	24	62.5	0.0402145
	e22	62	58.1	0.0965737
	e28	17	70.6	0.0321769
	e30	27	66.7	0.0482815
	e39	24	66.7	0.0429169
L.anatina_g20932_US_CRE-like	inv/EN2 CRE	70	61.4	0.115228
	e1	15	73.3	0.0294772
	e14	21	76.2	0.0429008
	e19	33	66.7	0.0590107
	e22	27	70.4	0.0509598
	e28	37	67.6	0.0670563
	e30	22	72.7	0.0428794
	e39	22	68.2	0.0402252
L.anatina_g20933_US_CRE-like	inv/EN2 CRE	58	63.8	0.0992064
	e1	13	92.3	0.0321689
	e14	22	72.7	0.0428794
	e19	31	64.5	0.0536059
	e22	26	69.2	0.0482359
	e28	19	78.9	0.0401903
	e30	21	71.4	0.0401984
	e39	22	68.2	0.0402252
L.anatina_g29453_US_CRE-like	inv/EN2 CRE	95	64.2	0.163512
	e1	21	76.2	0.0429008
	e14	54	63	0.0912064
	e19	21	66.7	0.0375523
	e22	21	76.2	0.0429008
	e28	13	84.6	0.0294853
	e30	24	66.7	0.0429169
	e39	43	66.7	0.0768928
C.teleta_CapteG152545_DS_CRE-like	inv/EN2 CRE	66	62.1	0.109882
	e1	57	56.1	0.0857292
	e14	51	58.8	0.0803968
	e19	19	68.4	0.0348418
	e22	40	57.5	0.0616622
	e28	38	63.2	0.0643861
	e30	11	81.8	0.0241233
	e39	26	65.4	0.0455871
O.bimaculoides_Ocbimv22020235m.g_DS_CRE-like	inv/EN2 CRE	58	67.2	0.104493
	e1	29	62.1	0.0482815
	e14	19	73.7	0.0375416
	e19	29	58.6	0.0455603
	e22	14	71.4	0.0267989
	e28	36	63.9	0.0616729
	e30	51	60.8	0.0831314
	e39	22	63.6	0.0375121
O.bimaculoides_Ocbimv22005596m.g_DS_CRE-like	inv/EN2 CRE	60	65	0.104558
	e1	26	65.4	0.0455871
	e14	36	69.4	0.0669812
	e19	56	58.9	0.088429
	e22	27	70.4	0.0509598
	e28	25	72	0.0482574
	e30	11	90.9	0.026807
	e39	11	90.9	0.026807
S.mansoni_Smp_343800_DS_CRE-like	inv/EN2 CRE	72	65.3	0.126048
	e1	22	77.3	0.0455925
	e14	17	76.5	0.034866
	e19	27	70.4	0.0509598
	e22	16	75	0.0321716
	e28	15	80	0.0321716
	e30	17	76.5	0.034866
	e39	34	58.8	0.0535979
A.vaga_GSADVG00005228001_US_CRE-like	inv/EN2 CRE	66	65.2	0.115367
	e1	50	62	0.0831099
	e14	44	68.2	0.0804504
	e19	18	72.2	0.0348418
	e22	15	80	0.0321716
	e28	29	69	0.0536461
	e30	25	68	0.0455764
	e39	21	76.2	0.0429008
A.vaga_GSADVG00005228001_DS_CRE-like	inv/EN2 CRE	68	61.8	0.112665
	e1	21	66.7	0.0375523
	e14	31	71	0.059008
	e19	32	65.6	0.0562788
	e22	7	100	0.0187668
	e28	48	56.2	0.0723217
	e30	24	70.8	0.045555
	e39	66	54.5	0.0964343
A.vaga_GSADVG00036502001_US_CRE-like	inv/EN2 CRE	63	65.1	0.109954
	e1	42	69	0.0776944
	e14	44	65.9	0.0777373
	e19	14	78.6	0.0295013
	e22	25	68	0.0455764
	e28	20	70	0.0375335
	e30	25	68	0.0455764
	e39	21	76.2	0.0429008
A.vaga_GSADVG00036502001_DS_CRE-like	inv/EN2 CRE	70	60	0.112601
	e1	20	70	0.0375335
	e14	39	66.7	0.0697399
	e19	31	64.5	0.0536059
	e22	50	56	0.075067
	e28	48	56.2	0.0723217
	e30	24	70.8	0.045555
	e39	66	56.1	0.0992654
H.exemplaris_OQV23613.1_US_CRE-like	inv/EN2 CRE	57	64.9	0.0991769
	e1	20	70	0.0375335
	e14	49	63.3	0.0831555
	e19	17	76.5	0.034866
	e22	59	61	0.0964879
	e28	16	87.5	0.0375335
	e30	24	70.8	0.045555
	e39	18	83.3	0.0401984
C.elegans_C13G5.1.1_US_CRE-like	inv/EN2 CRE	64	67.2	0.115303
	e1	64	57.8	0.0991743
	e14	14	78.6	0.0295013
	e19	52	61.5	0.0857373
	e22	10	90	0.0241287
	e28	15	80	0.0321716
	e30	11	90	0.0265416
	e39	25	64	0.0428954
C.elegans_C13G5.1.1_DS_CRE-like	inv/EN2 CRE	59	61	0.0964879
	e1	25	64	0.0428954
	e14	14	78.6	0.0295013
	e19	43	65.1	0.0750483
	e22	36	63.9	0.0616729
	e28	28	60.7	0.0455657
	e30	34	61.8	0.0563324
	e39	16	81.2	0.0348311
