# Supplementary material for: Phylogenetic tracing of midbrain-specific regulatory sequences suggests single origin of eubilaterian brains
Source: Sci Adv. 2023 May 24;9(21):eade8259. doi: 10.1126/sciadv.ade8259 (PMC10208574; doi:10.1126/sciadv.ade8259)
Supplement: Supplementary file 2 — Data files S1 to S3 [file sciadv.ade8259_data_files_s1_to_s3.zip › ade8259_Data_file_S3.xlsx]

## Sheet: sv-PAX2_TFBS
CRE / CRE-like sequence	TFBS	TFBS ID	Start Position	End Position	Strand	Core Match Score	Matrix Match Score	Sequence
sv/PAX2	Pax2	MA0067.1	45	52	+	0.915	0.906	AGTCATTA
sv/PAX2	Pax2	MA0067.1	132	139	+	0.926	0.915	AGTCAGGA
sv/PAX2	Pax2	MA0067.1	184	191	-	0.874	0.869	TGTCAATA
sv/PAX2	Pax2	MA0067.1	118	125	-	0.893	0.9	AGTCACAT
sv/PAX2	EN1	MA0027.2	300	307	+	0.909	0.861	AAAATCAA
sv/PAX2	EN1	MA0027.2	336	343	+	0.893	0.891	TTAATAAT
sv/PAX2	EN1	MA0027.2	347	354	-	0.897	0.855	GAAATGAG
sv/PAX2	EN1	MA0027.2	339	346	-	1	0.941	AGAATTAT
sv/PAX2	EN1	MA0027.2	313	320	-	0.893	0.887	GCAATAAA
sv/PAX2	EN1	MA0027.2	50	57	-	1	0.944	TGAATTAA
sv/PAX2	EN1	MA0027.2	46	53	-	0.897	0.897	TTAATGAC
sv/PAX2	EN2	MA0642.1	45	54	+	0.916	0.882	AGTCATTAAT
sv/PAX2	EN2	MA0642.1	335	344	+	0.901	0.865	TTTAATAATT
sv/PAX2	EN2	MA0642.1	338	347	-	1	0.914	GAGAATTATT
sv/PAX2	EN2	MA0642.1	335	344	-	0.9	0.865	AATTATTAAA
sv/PAX2	EN2	MA0642.1	312	321	-	0.901	0.896	TGCAATAAAT
sv/PAX2	EN2	MA0642.1	49	58	-	1	0.917	GTGAATTAAT
sv/PAX2	EN2	MA0642.1	45	54	-	0.913	0.881	ATTAATGACT
sv/PAX2	GBX1	MA0889.1	338	347	-	1	0.923	GAGAATTATT
sv/PAX2	GBX1	MA0889.1	49	58	-	1	0.928	GTGAATTAAT
sv/PAX2	GBX2	MA0890.1	338	347	-	1	0.942	GAGAATTATT
sv/PAX2	GBX2	MA0890.1	49	58	-	1	0.944	GTGAATTAAT
sv/PAX2	Msx3	MA0709.1	339	346	-	1	0.932	AGAATTAT
sv/PAX2	Msx3	MA0709.1	50	57	-	1	0.933	TGAATTAA
sv/PAX2	MSX1	MA0666.1	339	346	-	1	0.918	AGAATTAT
sv/PAX2	MSX1	MA0666.1	313	320	-	0.856	0.864	GCAATAAA
sv/PAX2	MSX1	MA0666.1	50	57	-	1	0.919	TGAATTAA
sv/PAX2	MSX2	MA0708.1	339	346	-	1	0.915	AGAATTAT
sv/PAX2	MSX2	MA0708.1	50	57	-	1	0.915	TGAATTAA
sv/PAX2	NKX6-1	MA0674.1	46	53	+	0.973	0.977	GTCATTAA
sv/PAX2	NKX6-1	MA0674.1	339	346	-	1	0.854	AGAATTAT
sv/PAX2	NKX6-1	MA0674.1	336	343	-	0.946	0.953	ATTATTAA
sv/PAX2	NKX6-1	MA0674.1	50	57	-	1	0.889	TGAATTAA
sv/PAX2	NKX2-3	MA0672.1	188	197	+	1	0.922	GACACTTTTT
sv/PAX2	Nkx3-1	MA0124.2	188	196	+	1	0.872	GACACTTTT
sv/PAX2	NKX2-8	MA0673.1	189	197	+	1	0.917	ACACTTTTT
sv/PAX2	NKX6-3	MA1530.1	46	54	+	1	0.997	GTCATTAAT
sv/PAX2	NKX6-3	MA1530.1	335	343	-	0.891	0.896	ATTATTAAA
sv/PAX2	Nkx2-5(var.2)	MA0503.1	342	352	+	0.943	0.862	ATTCTCTCATT
sv/PAX2	NKX6-2	MA0675.1	46	53	+	0.988	0.988	GTCATTAA
sv/PAX2	NKX6-2	MA0675.1	295	302	+	0.853	0.863	TTTATAAA
sv/PAX2	NKX6-2	MA0675.1	336	343	+	0.882	0.874	TTAATAAT
sv/PAX2	NKX6-2	MA0675.1	339	346	-	1	0.936	AGAATTAT
sv/PAX2	NKX6-2	MA0675.1	336	343	-	0.971	0.972	ATTATTAA
sv/PAX2	NKX6-2	MA0675.1	313	320	-	0.882	0.875	GCAATAAA
sv/PAX2	NKX6-2	MA0675.1	295	302	-	0.853	0.863	TTTATAAA
sv/PAX2	NKX6-2	MA0675.1	50	57	-	1	0.952	TGAATTAA
sv/PAX2	NKX6-2	MA0675.1	46	53	-	0.869	0.86	TTAATGAC
sv/PAX2	NKX6-2	MA0675.1	9	16	-	0.971	0.926	AATATTAA
sv/PAX2	EMX2	MA0886.1	45	54	+	0.895	0.899	AGTCATTAAT
sv/PAX2	EMX2	MA0886.1	338	347	-	1	0.895	GAGAATTATT
sv/PAX2	EMX2	MA0886.1	335	344	-	0.883	0.887	AATTATTAAA
sv/PAX2	EMX2	MA0886.1	49	58	-	1	0.9	GTGAATTAAT
sv/PAX2	EMX2	MA0886.1	45	54	-	0.852	0.859	ATTAATGACT
sv/PAX2	EMX1	MA0612.2	46	53	+	0.869	0.874	GTCATTAA
sv/PAX2	EMX1	MA0612.2	339	346	-	1	0.896	AGAATTAT
sv/PAX2	EMX1	MA0612.2	50	57	-	1	0.897	TGAATTAA
sv/PAX2	EMX1	MA0612.2	46	53	-	0.853	0.862	TTAATGAC
sv/PAX2	MEIS3	MA0775.1	186	193	+	1	0.978	TTGACACT
sv/PAX2	MEIS2	MA0774.1	186	193	+	1	0.897	TTGACACT
sv/PAX2	MEIS1	MA0498.2	120	126	+	0.857	0.854	GTGACTC
sv/PAX2	MEIS1	MA0498.2	186	192	+	1	0.998	TTGACAC
sv/PAX2	MEIS1	MA0498.2	281	287	+	0.896	0.895	AAGACAA
sv/PAX2	MEIS1	MA0498.2	131	137	-	0.857	0.855	CTGACTC
sv/PAX2	MEIS1	MA0498.2	44	50	-	0.857	0.856	ATGACTT
sv/PAX2	TLX2	MA1577.1	339	346	-	1	0.977	AGAATTAT
sv/PAX2	TLX2	MA1577.1	50	57	-	1	0.981	TGAATTAA
sv/PAX2	DLX5	MA1476.1	339	346	-	1	0.943	AGAATTAT
sv/PAX2	DLX5	MA1476.1	50	57	-	1	0.943	TGAATTAA
sv/PAX2	Dlx4	MA0881.1	46	53	+	0.89	0.882	GTCATTAA
sv/PAX2	Dlx4	MA0881.1	339	346	-	1	0.944	AGAATTAT
sv/PAX2	Dlx4	MA0881.1	336	343	-	0.883	0.875	ATTATTAA
sv/PAX2	Dlx4	MA0881.1	50	57	-	1	0.943	TGAATTAA
sv/PAX2	DLX6	MA0882.1	46	53	+	0.892	0.89	GTCATTAA
sv/PAX2	DLX6	MA0882.1	339	346	-	1	0.95	AGAATTAT
sv/PAX2	DLX6	MA0882.1	336	343	-	0.888	0.886	ATTATTAA
sv/PAX2	DLX6	MA0882.1	50	57	-	1	0.949	TGAATTAA
sv/PAX2	Dlx1	MA0879.1	2	11	+	0.87	0.852	AGCAATTTTA
sv/PAX2	Dlx1	MA0879.1	45	54	+	0.853	0.855	AGTCATTAAT
sv/PAX2	Dlx1	MA0879.1	338	347	-	1	0.96	GAGAATTATT
sv/PAX2	Dlx1	MA0879.1	63	72	-	0.87	0.852	AGCAATTTGG
sv/PAX2	Dlx1	MA0879.1	49	58	-	1	0.958	GTGAATTAAT
sv/PAX2	Dlx3	MA0880.1	46	53	+	0.896	0.89	GTCATTAA
sv/PAX2	Dlx3	MA0880.1	339	346	-	1	0.949	AGAATTAT
sv/PAX2	Dlx3	MA0880.1	336	343	-	0.891	0.884	ATTATTAA
sv/PAX2	Dlx3	MA0880.1	50	57	-	1	0.949	TGAATTAA
sv/PAX2	Dlx3	MA0880.1	9	16	-	0.891	0.85	AATATTAA
sv/PAX2	Dlx2	MA0885.1	46	53	+	0.855	0.855	GTCATTAA
sv/PAX2	Dlx2	MA0885.1	339	346	-	1	0.953	AGAATTAT
sv/PAX2	Dlx2	MA0885.1	336	343	-	0.853	0.853	ATTATTAA
sv/PAX2	Dlx2	MA0885.1	50	57	-	1	0.953	TGAATTAA
sv/PAX2	SOX18	MA1563.1	245	252	+	1	0.926	TGCAATGC
sv/PAX2	SOX18	MA1563.1	303	310	+	1	0.907	ATCAATGG
sv/PAX2	Sox3	MA0514.1	238	247	+	1	0.852	TTTTTGTTGC
sv/PAX2	SOX8	MA0868.2	143	152	+	0.868	0.851	CAAACAACTG
sv/PAX2	SOX8	MA0868.2	238	247	-	0.886	0.869	GCAACAAAAA
sv/PAX2	SOX4	MA0867.2	237	246	-	1	0.904	CAACAAAAAC
sv/PAX2	SOX9	MA0077.1	302	310	-	0.9	0.913	CCATTGATT
sv/PAX2	SOX9	MA0077.1	74	82	-	0.9	0.851	CTATTGAAT
sv/PAX2	SOX15	MA1152.1	238	247	+	0.964	0.943	TTTTTGTTGC
sv/PAX2	SOX15	MA1152.1	281	290	-	0.916	0.852	AACTTGTCTT
sv/PAX2	SOX15	MA1152.1	143	152	-	0.916	0.888	CAGTTGTTTG
sv/PAX2	SOX15	MA1152.1	39	48	-	0.916	0.854	GACTTGTGCT
sv/PAX2	ASCL1	MA1100.2	145	154	+	0.915	0.902	AACAACTGTT
sv/PAX2	ASCL1	MA1100.2	145	154	-	0.909	0.898	AACAGTTGTT
sv/PAX2	Lhx3	MA0135.1	47	59	+	1	0.883	TCATTAATTCACC
sv/PAX2	Lhx3	MA0135.1	44	56	-	1	0.856	GAATTAATGACTT
sv/PAX2	LHX5	MA1519.1	339	346	-	1	0.909	AGAATTAT
sv/PAX2	LHX5	MA1519.1	50	57	-	1	0.913	TGAATTAA
sv/PAX2	LHX9	MA0701.2	339	346	-	1	0.884	AGAATTAT
sv/PAX2	LHX9	MA0701.2	50	57	-	1	0.893	TGAATTAA
sv/PAX2	LHX6	MA0658.1	45	54	-	0.865	0.866	ATTAATGACT
sv/PAX2	LHX2	MA0700.2	338	348	-	1	0.858	AGAGAATTATT
sv/PAX2	LHX2	MA0700.2	49	59	-	1	0.858	GGTGAATTAAT
sv/PAX2	Lhx4	MA0704.1	46	53	+	0.921	0.926	GTCATTAA
sv/PAX2	Lhx4	MA0704.1	339	346	-	1	0.889	AGAATTAT
sv/PAX2	Lhx4	MA0704.1	336	343	-	0.916	0.921	ATTATTAA
sv/PAX2	Lhx4	MA0704.1	50	57	-	1	0.904	TGAATTAA
sv/PAX2	Lhx8	MA0705.1	46	53	+	0.882	0.882	GTCATTAA
sv/PAX2	Lhx8	MA0705.1	50	57	+	0.868	0.872	TTAATTCA
sv/PAX2	Lhx8	MA0705.1	336	343	+	0.884	0.881	TTAATAAT
sv/PAX2	Lhx8	MA0705.1	339	346	+	0.868	0.863	ATAATTCT
sv/PAX2	Lhx8	MA0705.1	339	346	-	1	0.865	AGAATTAT
sv/PAX2	Lhx8	MA0705.1	336	343	-	0.878	0.876	ATTATTAA
sv/PAX2	Lhx8	MA0705.1	50	57	-	1	0.874	TGAATTAA
sv/PAX2	Lhx8	MA0705.1	46	53	-	0.886	0.886	TTAATGAC
sv/PAX2	LHX1	MA1518.1	46	53	+	0.97	0.947	GTCATTAA
sv/PAX2	LHX1	MA1518.1	98	105	+	0.942	0.883	TGAATAAA
sv/PAX2	LHX1	MA1518.1	175	182	+	0.942	0.886	CAAATAAA
sv/PAX2	LHX1	MA1518.1	257	264	+	0.909	0.852	AGGATAAA
sv/PAX2	LHX1	MA1518.1	295	302	+	0.903	0.882	TTTATAAA
sv/PAX2	LHX1	MA1518.1	300	307	+	0.96	0.902	AAAATCAA
sv/PAX2	LHX1	MA1518.1	336	343	+	0.942	0.918	TTAATAAT
sv/PAX2	LHX1	MA1518.1	347	354	-	0.95	0.895	GAAATGAG
sv/PAX2	LHX1	MA1518.1	339	346	-	1	0.937	AGAATTAT
sv/PAX2	LHX1	MA1518.1	336	343	-	0.962	0.937	ATTATTAA
sv/PAX2	LHX1	MA1518.1	313	320	-	0.942	0.944	GCAATAAA
sv/PAX2	LHX1	MA1518.1	295	302	-	0.903	0.882	TTTATAAA
sv/PAX2	LHX1	MA1518.1	152	159	-	0.911	0.915	TCCATAAC
sv/PAX2	LHX1	MA1518.1	115	122	-	0.911	0.858	CACATAAA
sv/PAX2	LHX1	MA1518.1	71	78	-	0.942	0.883	TGAATAAG
sv/PAX2	LHX1	MA1518.1	50	57	-	1	0.937	TGAATTAA
sv/PAX2	LHX1	MA1518.1	46	53	-	0.95	0.927	TTAATGAC
sv/PAX2	LHX1	MA1518.1	9	16	-	0.962	0.904	AATATTAA
sv/PAX2	ISL2	MA0914.1	189	196	+	1	0.863	ACACTTTT
sv/PAX2	ISL2	MA0914.1	332	339	+	0.917	0.932	GCATTTAA
sv/PAX2	ISL2	MA0914.1	64	71	-	0.961	0.854	GCAATTTG
sv/PAX2	Isl1	MA1608.1	45	55	+	1	0.877	AGTCATTAATT
sv/PAX2	LMX1A	MA0702.2	50	57	+	1	0.88	TTAATTCA
sv/PAX2	PITX2	MA1547.1	50	57	+	0.874	0.883	TTAATTCA
sv/PAX2	PITX2	MA1547.1	339	346	+	0.874	0.882	ATAATTCT
sv/PAX2	PHOX2A	MA0713.1	340	350	-	1	0.861	TGAGAGAATTA
sv/PAX2	Nr2e1	MA0676.1	42	50	+	1	0.945	ACAAGTCAT
sv/PAX2	Nr2e1	MA0676.1	161	169	+	0.859	0.859	CGAAGTTAA
S. purpuratus LOC115918459_sense	Dlx1	MA0879.1	42	51	-	0.87	0.85	TCAAATTTAG
S. purpuratus LOC115918459_sense	LHX1	MA1518.1	61	68	+	0.95	0.89	AGAATGAA
S. purpuratus LOC115918459_sense	MEIS1	MA0498.2	32	38	+	0.888	0.886	TGGACAC
S. purpuratus LOC115918459_sense	MEIS1	MA0498.2	67	73	-	0.857	0.854	GTGACTT
S. purpuratus LOC115918459_sense	MEIS3	MA0775.1	32	39	+	0.866	0.851	TGGACACA
S. purpuratus LOC115918459_sense	Nr2e1	MA0676.1	65	73	+	1	0.935	TGAAGTCAC
S. purpuratus LOC115918459_sense	Pax2	MA0067.1	68	75	+	0.893	0.887	AGTCACAA
S. purpuratus LOC115918459_sense	SOX10	MA0442.2	69	79	+	1	0.988	GTCACAAAGCC
S. purpuratus LOC115918459_sense	SOX12	MA1561.1	51	61	+	0.879	0.879	ACCAAACAAAA
S. purpuratus LOC115918459_sense	SOX15	MA1152.1	69	78	-	0.964	0.92	GCTTTGTGAC
S. purpuratus LOC115918459_sense	SOX15	MA1152.1	53	62	-	0.964	0.964	CTTTTGTTTG
S. purpuratus LOC115918459_sense	SOX18	MA1563.1	71	78	+	0.86	0.879	CACAAAGC
S. purpuratus LOC115918459_sense	SOX18	MA1563.1	77	84	+	0.932	0.856	GCCTATGC
S. purpuratus LOC115918459_sense	SOX18	MA1563.1	9	16	-	0.949	0.854	CTCAACGA
S. purpuratus LOC115918459_sense	SOX18	MA1563.1	6	13	-	0.955	0.958	AACGATGC
S. purpuratus LOC115918459_sense	Sox3	MA0514.1	69	78	-	1	0.885	GCTTTGTGAC
S. purpuratus LOC115918459_sense	Sox3	MA0514.1	53	62	-	1	0.937	CTTTTGTTTG
S. purpuratus LOC115918459_sense	SOX4	MA0867.2	54	63	+	1	0.914	AAACAAAAGA
S. purpuratus LOC115918459_sense	SOX4	MA0867.2	70	79	+	1	0.957	TCACAAAGCC
S. purpuratus LOC115918459_sense	Sox6	MA0515.1	69	78	-	0.964	0.871	GCTTTGTGAC
S. purpuratus LOC115918459_sense	Sox6	MA0515.1	53	62	-	0.964	0.858	CTTTTGTTTG
S. purpuratus LOC115918459_sense	SOX8	MA0868.2	53	62	+	0.886	0.881	CAAACAAAAG
B. lanceolatum BL19642_antisense	ASCL1	MA1100.2	55	64	+	0.936	0.927	GCCAGGTGCA
B. lanceolatum BL19642_antisense	ASCL1	MA1100.2	55	64	-	0.938	0.931	TGCACCTGGC
B. lanceolatum BL19642_antisense	ASCL1(var.2)	MA1631.1	53	65	-	1	0.916	ATGCACCTGGCAA
B. lanceolatum BL19642_antisense	Atoh1	MA0461.2	8	17	+	0.855	0.855	TACAAATGGA
B. lanceolatum BL19642_antisense	Dlx3	MA0880.1	37	44	+	0.891	0.851	GATATTAA
B. lanceolatum BL19642_antisense	FOXA1	MA0148.4	39	50	+	1	0.888	TATTAAACATGT
B. lanceolatum BL19642_antisense	FOXA3	MA1683.1	39	49	+	1	0.902	TATTAAACATG
B. lanceolatum BL19642_antisense	LHX1	MA1518.1	35	42	-	0.921	0.866	AATATCAA
B. lanceolatum BL19642_antisense	LHX1	MA1518.1	37	44	+	0.962	0.906	GATATTAA
B. lanceolatum BL19642_antisense	NKX6-2	MA0675.1	37	44	+	0.971	0.927	GATATTAA
B. lanceolatum BL19642_antisense	SOX15	MA1152.1	6	15	-	0.964	0.92	CATTTGTAGT
B. lanceolatum BL19642_antisense	SOX4	MA0867.2	7	16	+	1	0.865	CTACAAATGG
C. intestinalis ENSCING00000005977_sense	ATOH7	MA1468.1	27	36	+	0.855	0.894	AACTTATGTT
C. intestinalis ENSCING00000005977_sense	Dlx1	MA0879.1	3	12	+	1	0.998	CCTAATTAAT
C. intestinalis ENSCING00000005977_sense	Dlx1	MA0879.1	12	21	+	0.87	0.872	TATAATTTAT
C. intestinalis ENSCING00000005977_sense	Dlx1	MA0879.1	48	57	+	1	0.997	GATAATTAAA
C. intestinalis ENSCING00000005977_sense	Dlx1	MA0879.1	48	57	-	1	0.997	TTTAATTATC
C. intestinalis ENSCING00000005977_sense	Dlx1	MA0879.1	12	21	-	1	0.973	ATAAATTATA
C. intestinalis ENSCING00000005977_sense	Dlx1	MA0879.1	3	12	-	1	0.996	ATTAATTAGG
C. intestinalis ENSCING00000005977_sense	Dlx2	MA0885.1	4	11	+	1	0.993	CTAATTAA
C. intestinalis ENSCING00000005977_sense	Dlx2	MA0885.1	49	56	+	1	0.993	ATAATTAA
C. intestinalis ENSCING00000005977_sense	Dlx2	MA0885.1	49	56	-	1	0.992	TTAATTAT
C. intestinalis ENSCING00000005977_sense	Dlx2	MA0885.1	13	20	-	1	0.955	TAAATTAT
C. intestinalis ENSCING00000005977_sense	Dlx2	MA0885.1	4	11	-	1	0.992	TTAATTAG
C. intestinalis ENSCING00000005977_sense	Dlx3	MA0880.1	4	11	+	1	0.988	CTAATTAA
C. intestinalis ENSCING00000005977_sense	Dlx3	MA0880.1	49	56	+	1	0.987	ATAATTAA
C. intestinalis ENSCING00000005977_sense	Dlx3	MA0880.1	63	70	+	0.896	0.85	TGCATTAT
C. intestinalis ENSCING00000005977_sense	Dlx3	MA0880.1	84	91	+	0.896	0.851	AGCATTAC
C. intestinalis ENSCING00000005977_sense	Dlx3	MA0880.1	49	56	-	1	0.987	TTAATTAT
C. intestinalis ENSCING00000005977_sense	Dlx3	MA0880.1	13	20	-	1	0.954	TAAATTAT
C. intestinalis ENSCING00000005977_sense	Dlx3	MA0880.1	8	15	-	0.891	0.85	TATATTAA
C. intestinalis ENSCING00000005977_sense	Dlx3	MA0880.1	4	11	-	1	0.987	TTAATTAG
C. intestinalis ENSCING00000005977_sense	Dlx4	MA0881.1	4	11	+	1	0.986	CTAATTAA
C. intestinalis ENSCING00000005977_sense	Dlx4	MA0881.1	49	56	+	1	0.985	ATAATTAA
C. intestinalis ENSCING00000005977_sense	Dlx4	MA0881.1	49	56	-	1	0.985	TTAATTAT
C. intestinalis ENSCING00000005977_sense	Dlx4	MA0881.1	13	20	-	1	0.948	TAAATTAT
C. intestinalis ENSCING00000005977_sense	Dlx4	MA0881.1	4	11	-	1	0.985	TTAATTAG
C. intestinalis ENSCING00000005977_sense	DLX5	MA1476.1	4	11	+	1	0.982	CTAATTAA
C. intestinalis ENSCING00000005977_sense	DLX5	MA1476.1	49	56	+	1	0.98	ATAATTAA
C. intestinalis ENSCING00000005977_sense	DLX5	MA1476.1	49	56	-	1	0.98	TTAATTAT
C. intestinalis ENSCING00000005977_sense	DLX5	MA1476.1	13	20	-	1	0.944	TAAATTAT
C. intestinalis ENSCING00000005977_sense	DLX5	MA1476.1	4	11	-	1	0.98	TTAATTAG
C. intestinalis ENSCING00000005977_sense	DLX6	MA0882.1	4	11	+	1	0.993	CTAATTAA
C. intestinalis ENSCING00000005977_sense	DLX6	MA0882.1	49	56	+	1	0.992	ATAATTAA
C. intestinalis ENSCING00000005977_sense	DLX6	MA0882.1	49	56	-	1	0.991	TTAATTAT
C. intestinalis ENSCING00000005977_sense	DLX6	MA0882.1	13	20	-	1	0.953	TAAATTAT
C. intestinalis ENSCING00000005977_sense	DLX6	MA0882.1	4	11	-	1	0.991	TTAATTAG
C. intestinalis ENSCING00000005977_sense	EMX1	MA0612.2	4	11	+	1	0.992	CTAATTAA
C. intestinalis ENSCING00000005977_sense	EMX1	MA0612.2	49	56	+	1	0.99	ATAATTAA
C. intestinalis ENSCING00000005977_sense	EMX1	MA0612.2	49	56	-	1	0.99	TTAATTAT
C. intestinalis ENSCING00000005977_sense	EMX1	MA0612.2	13	20	-	1	0.897	TAAATTAT
C. intestinalis ENSCING00000005977_sense	EMX1	MA0612.2	4	11	-	1	0.998	TTAATTAG
C. intestinalis ENSCING00000005977_sense	EMX2	MA0886.1	3	12	+	1	0.993	CCTAATTAAT
C. intestinalis ENSCING00000005977_sense	EMX2	MA0886.1	48	57	+	1	0.992	GATAATTAAA
C. intestinalis ENSCING00000005977_sense	EMX2	MA0886.1	48	57	-	1	0.988	TTTAATTATC
C. intestinalis ENSCING00000005977_sense	EMX2	MA0886.1	12	21	-	1	0.898	ATAAATTATA
C. intestinalis ENSCING00000005977_sense	EMX2	MA0886.1	3	12	-	1	0.998	ATTAATTAGG
C. intestinalis ENSCING00000005977_sense	EN1	MA0027.2	4	11	+	1	0.997	CTAATTAA
C. intestinalis ENSCING00000005977_sense	EN1	MA0027.2	49	56	+	1	0.993	ATAATTAA
C. intestinalis ENSCING00000005977_sense	EN1	MA0027.2	49	56	-	1	0.991	TTAATTAT
C. intestinalis ENSCING00000005977_sense	EN1	MA0027.2	13	20	-	1	0.945	TAAATTAT
C. intestinalis ENSCING00000005977_sense	EN1	MA0027.2	4	11	-	1	0.997	TTAATTAG
C. intestinalis ENSCING00000005977_sense	EN2	MA0642.1	3	12	+	1	0.963	CCTAATTAAT
C. intestinalis ENSCING00000005977_sense	EN2	MA0642.1	48	57	+	1	0.956	GATAATTAAA
C. intestinalis ENSCING00000005977_sense	EN2	MA0642.1	48	57	-	1	0.962	TTTAATTATC
C. intestinalis ENSCING00000005977_sense	EN2	MA0642.1	12	21	-	1	0.912	ATAAATTATA
C. intestinalis ENSCING00000005977_sense	EN2	MA0642.1	3	12	-	1	0.964	ATTAATTAGG
C. intestinalis ENSCING00000005977_sense	FOXA1	MA0148.4	30	41	-	1	0.89	TTTTAAACATAA
C. intestinalis ENSCING00000005977_sense	FOXA3	MA1683.1	31	41	-	1	0.903	TTTTAAACATA
C. intestinalis ENSCING00000005977_sense	GBX1	MA0889.1	3	12	+	1	0.992	CCTAATTAAT
C. intestinalis ENSCING00000005977_sense	GBX1	MA0889.1	48	57	+	1	0.971	GATAATTAAA
C. intestinalis ENSCING00000005977_sense	GBX1	MA0889.1	48	57	-	1	0.975	TTTAATTATC
C. intestinalis ENSCING00000005977_sense	GBX1	MA0889.1	12	21	-	1	0.926	ATAAATTATA
C. intestinalis ENSCING00000005977_sense	GBX1	MA0889.1	3	12	-	1	0.98	ATTAATTAGG
C. intestinalis ENSCING00000005977_sense	GBX2	MA0890.1	3	12	+	1	0.984	CCTAATTAAT
C. intestinalis ENSCING00000005977_sense	GBX2	MA0890.1	48	57	+	1	0.982	GATAATTAAA
C. intestinalis ENSCING00000005977_sense	GBX2	MA0890.1	48	57	-	1	0.979	TTTAATTATC
C. intestinalis ENSCING00000005977_sense	GBX2	MA0890.1	12	21	-	1	0.945	ATAAATTATA
C. intestinalis ENSCING00000005977_sense	GBX2	MA0890.1	3	12	-	1	0.985	ATTAATTAGG
C. intestinalis ENSCING00000005977_sense	Isl1	MA1608.1	62	72	+	1	0.865	GTGCATTATAA
C. intestinalis ENSCING00000005977_sense	Isl1	MA1608.1	83	93	+	1	0.865	AAGCATTACAC
C. intestinalis ENSCING00000005977_sense	LHX1	MA1518.1	4	11	+	1	0.974	CTAATTAA
C. intestinalis ENSCING00000005977_sense	LHX1	MA1518.1	46	53	+	0.909	0.855	AAGATAAT
C. intestinalis ENSCING00000005977_sense	LHX1	MA1518.1	49	56	+	1	0.973	ATAATTAA
C. intestinalis ENSCING00000005977_sense	LHX1	MA1518.1	63	70	+	0.97	0.909	TGCATTAT
C. intestinalis ENSCING00000005977_sense	LHX1	MA1518.1	66	73	+	0.903	0.883	ATTATAAG
C. intestinalis ENSCING00000005977_sense	LHX1	MA1518.1	84	91	+	0.97	0.91	AGCATTAC
C. intestinalis ENSCING00000005977_sense	LHX1	MA1518.1	66	73	-	0.903	0.883	CTTATAAT
C. intestinalis ENSCING00000005977_sense	LHX1	MA1518.1	49	56	-	1	0.973	TTAATTAT
C. intestinalis ENSCING00000005977_sense	LHX1	MA1518.1	29	36	-	0.911	0.857	AACATAAG
C. intestinalis ENSCING00000005977_sense	LHX1	MA1518.1	17	24	-	0.911	0.914	ACCATAAA
C. intestinalis ENSCING00000005977_sense	LHX1	MA1518.1	13	20	-	1	0.94	TAAATTAT
C. intestinalis ENSCING00000005977_sense	LHX1	MA1518.1	8	15	-	0.962	0.904	TATATTAA
C. intestinalis ENSCING00000005977_sense	LHX1	MA1518.1	4	11	-	1	0.974	TTAATTAG
C. intestinalis ENSCING00000005977_sense	LHX2	MA0700.2	2	12	+	1	0.883	ACCTAATTAAT
C. intestinalis ENSCING00000005977_sense	LHX2	MA0700.2	47	57	+	1	0.872	AGATAATTAAA
C. intestinalis ENSCING00000005977_sense	LHX2	MA0700.2	48	58	-	1	0.872	TTTTAATTATC
C. intestinalis ENSCING00000005977_sense	LHX2	MA0700.2	12	22	-	1	0.858	CATAAATTATA
C. intestinalis ENSCING00000005977_sense	LHX2	MA0700.2	3	13	-	1	0.872	TATTAATTAGG
C. intestinalis ENSCING00000005977_sense	Lhx3	MA0135.1	2	14	-	1	0.904	ATATTAATTAGGT
C. intestinalis ENSCING00000005977_sense	Lhx4	MA0704.1	4	11	+	1	0.998	CTAATTAA
C. intestinalis ENSCING00000005977_sense	Lhx4	MA0704.1	49	56	+	1	0.996	ATAATTAA
C. intestinalis ENSCING00000005977_sense	Lhx4	MA0704.1	49	56	-	1	0.989	TTAATTAT
C. intestinalis ENSCING00000005977_sense	Lhx4	MA0704.1	13	20	-	1	0.9	TAAATTAT
C. intestinalis ENSCING00000005977_sense	Lhx4	MA0704.1	4	11	-	1	0.995	TTAATTAG
C. intestinalis ENSCING00000005977_sense	LHX5	MA1519.1	4	11	+	1	0.999	CTAATTAA
C. intestinalis ENSCING00000005977_sense	LHX5	MA1519.1	49	56	+	1	0.987	ATAATTAA
C. intestinalis ENSCING00000005977_sense	LHX5	MA1519.1	49	56	-	1	0.989	TTAATTAT
C. intestinalis ENSCING00000005977_sense	LHX5	MA1519.1	13	20	-	1	0.912	TAAATTAT
C. intestinalis ENSCING00000005977_sense	LHX5	MA1519.1	4	11	-	1	0.989	TTAATTAG
C. intestinalis ENSCING00000005977_sense	LHX6	MA0658.1	3	12	+	1	0.983	CCTAATTAAT
C. intestinalis ENSCING00000005977_sense	LHX6	MA0658.1	48	57	+	1	0.971	GATAATTAAA
C. intestinalis ENSCING00000005977_sense	LHX6	MA0658.1	48	57	-	1	0.959	TTTAATTATC
C. intestinalis ENSCING00000005977_sense	LHX6	MA0658.1	3	12	-	1	0.988	ATTAATTAGG
C. intestinalis ENSCING00000005977_sense	Lhx8	MA0705.1	4	11	+	1	0.996	CTAATTAA
C. intestinalis ENSCING00000005977_sense	Lhx8	MA0705.1	13	20	+	0.868	0.867	ATAATTTA
C. intestinalis ENSCING00000005977_sense	Lhx8	MA0705.1	49	56	+	1	0.981	ATAATTAA
C. intestinalis ENSCING00000005977_sense	Lhx8	MA0705.1	49	56	-	1	0.981	TTAATTAT
C. intestinalis ENSCING00000005977_sense	Lhx8	MA0705.1	13	20	-	1	0.869	TAAATTAT
C. intestinalis ENSCING00000005977_sense	Lhx8	MA0705.1	4	11	-	1	0.99	TTAATTAG
C. intestinalis ENSCING00000005977_sense	LHX9	MA0701.2	4	11	+	1	1	CTAATTAA
C. intestinalis ENSCING00000005977_sense	LHX9	MA0701.2	49	56	+	1	0.957	ATAATTAA
C. intestinalis ENSCING00000005977_sense	LHX9	MA0701.2	49	56	-	1	0.96	TTAATTAT
C. intestinalis ENSCING00000005977_sense	LHX9	MA0701.2	13	20	-	1	0.89	TAAATTAT
C. intestinalis ENSCING00000005977_sense	LHX9	MA0701.2	4	11	-	1	0.962	TTAATTAG
C. intestinalis ENSCING00000005977_sense	LMX1A	MA0702.2	4	11	+	1	0.974	CTAATTAA
C. intestinalis ENSCING00000005977_sense	LMX1A	MA0702.2	49	56	+	1	0.954	ATAATTAA
C. intestinalis ENSCING00000005977_sense	LMX1A	MA0702.2	49	56	-	1	0.996	TTAATTAT
C. intestinalis ENSCING00000005977_sense	LMX1A	MA0702.2	4	11	-	1	0.997	TTAATTAG
C. intestinalis ENSCING00000005977_sense	MEIS2(var.2)	MA1640.1	11	25	+	1	0.905	ATATAATTTATGGTT
C. intestinalis ENSCING00000005977_sense	MSX1	MA0666.1	4	11	+	1	0.958	CTAATTAA
C. intestinalis ENSCING00000005977_sense	MSX1	MA0666.1	49	56	+	1	0.952	ATAATTAA
C. intestinalis ENSCING00000005977_sense	MSX1	MA0666.1	49	56	-	1	0.952	TTAATTAT
C. intestinalis ENSCING00000005977_sense	MSX1	MA0666.1	13	20	-	1	0.92	TAAATTAT
C. intestinalis ENSCING00000005977_sense	MSX1	MA0666.1	4	11	-	1	0.953	TTAATTAG
C. intestinalis ENSCING00000005977_sense	MSX2	MA0708.1	4	11	+	1	0.948	CTAATTAA
C. intestinalis ENSCING00000005977_sense	MSX2	MA0708.1	49	56	+	1	0.938	ATAATTAA
C. intestinalis ENSCING00000005977_sense	MSX2	MA0708.1	49	56	-	1	0.936	TTAATTAT
C. intestinalis ENSCING00000005977_sense	MSX2	MA0708.1	13	20	-	1	0.915	TAAATTAT
C. intestinalis ENSCING00000005977_sense	MSX2	MA0708.1	4	11	-	1	0.936	TTAATTAG
C. intestinalis ENSCING00000005977_sense	Msx3	MA0709.1	4	11	+	1	0.964	CTAATTAA
C. intestinalis ENSCING00000005977_sense	Msx3	MA0709.1	49	56	+	1	0.961	ATAATTAA
C. intestinalis ENSCING00000005977_sense	Msx3	MA0709.1	49	56	-	1	0.96	TTAATTAT
C. intestinalis ENSCING00000005977_sense	Msx3	MA0709.1	13	20	-	1	0.935	TAAATTAT
C. intestinalis ENSCING00000005977_sense	Msx3	MA0709.1	4	11	-	1	0.961	TTAATTAG
C. intestinalis ENSCING00000005977_sense	NKX6-1	MA0674.1	4	11	+	1	1	CTAATTAA
C. intestinalis ENSCING00000005977_sense	NKX6-1	MA0674.1	49	56	+	1	0.999	ATAATTAA
C. intestinalis ENSCING00000005977_sense	NKX6-1	MA0674.1	49	56	-	1	0.964	TTAATTAT
C. intestinalis ENSCING00000005977_sense	NKX6-1	MA0674.1	13	20	-	1	0.854	TAAATTAT
C. intestinalis ENSCING00000005977_sense	NKX6-1	MA0674.1	4	11	-	1	0.958	TTAATTAG
C. intestinalis ENSCING00000005977_sense	NKX6-2	MA0675.1	4	11	+	1	1	CTAATTAA
C. intestinalis ENSCING00000005977_sense	NKX6-2	MA0675.1	49	56	+	1	0.999	ATAATTAA
C. intestinalis ENSCING00000005977_sense	NKX6-2	MA0675.1	63	70	+	0.988	0.924	TGCATTAT
C. intestinalis ENSCING00000005977_sense	NKX6-2	MA0675.1	84	91	+	0.988	0.923	AGCATTAC
C. intestinalis ENSCING00000005977_sense	NKX6-2	MA0675.1	49	56	-	1	0.983	TTAATTAT
C. intestinalis ENSCING00000005977_sense	NKX6-2	MA0675.1	17	24	-	0.87	0.863	ACCATAAA
C. intestinalis ENSCING00000005977_sense	NKX6-2	MA0675.1	13	20	-	1	0.938	TAAATTAT
C. intestinalis ENSCING00000005977_sense	NKX6-2	MA0675.1	8	15	-	0.971	0.926	TATATTAA
C. intestinalis ENSCING00000005977_sense	NKX6-2	MA0675.1	4	11	-	1	0.978	TTAATTAG
C. intestinalis ENSCING00000005977_sense	NKX6-3	MA1530.1	4	12	+	0.883	0.894	CTAATTAAT
C. intestinalis ENSCING00000005977_sense	NKX6-3	MA1530.1	49	57	+	0.883	0.889	ATAATTAAA
C. intestinalis ENSCING00000005977_sense	NKX6-3	MA1530.1	63	71	+	1	0.896	TGCATTATA
C. intestinalis ENSCING00000005977_sense	NKX6-3	MA1530.1	84	92	+	1	0.888	AGCATTACA
C. intestinalis ENSCING00000005977_sense	NKX6-3	MA1530.1	48	56	-	0.883	0.858	TTAATTATC
C. intestinalis ENSCING00000005977_sense	PBX2	MA1113.2	12	24	-	1	0.928	ACCATAAATTATA
C. intestinalis ENSCING00000005977_sense	PHOX2A	MA0713.1	0	10	+	1	0.924	AAACCTAATTA
C. intestinalis ENSCING00000005977_sense	PHOX2A	MA0713.1	9	19	+	0.881	0.916	TAATATAATTT
C. intestinalis ENSCING00000005977_sense	PHOX2A	MA0713.1	45	55	+	1	0.892	GAAGATAATTA
C. intestinalis ENSCING00000005977_sense	PHOX2A	MA0713.1	9	19	-	0.878	0.861	AAATTATATTA
C. intestinalis ENSCING00000005977_sense	PITX2	MA1547.1	84	91	-	0.854	0.865	GTAATGCT
C. intestinalis ENSCING00000005977_sense	PITX2	MA1547.1	63	70	-	0.854	0.867	ATAATGCA
C. intestinalis ENSCING00000005977_sense	TLX2	MA1577.1	4	11	+	1	0.997	CTAATTAA
C. intestinalis ENSCING00000005977_sense	TLX2	MA1577.1	49	56	+	1	0.996	ATAATTAA
C. intestinalis ENSCING00000005977_sense	TLX2	MA1577.1	49	56	-	1	0.994	TTAATTAT
C. intestinalis ENSCING00000005977_sense	TLX2	MA1577.1	13	20	-	1	0.979	TAAATTAT
C. intestinalis ENSCING00000005977_sense	TLX2	MA1577.1	4	11	-	1	1	TTAATTAG
L. anatina g1632_sense	Dlx1	MA0879.1	51	60	-	1	0.96	ATGAATTACC
L. anatina g1632_sense	Dlx1	MA0879.1	9	18	-	0.853	0.856	TCTCATTATA
L. anatina g1632_sense	Dlx2	MA0885.1	52	59	-	1	0.953	TGAATTAC
L. anatina g1632_sense	Dlx2	MA0885.1	10	17	-	0.855	0.855	CTCATTAT
L. anatina g1632_sense	Dlx3	MA0880.1	52	59	-	1	0.949	TGAATTAC
L. anatina g1632_sense	Dlx3	MA0880.1	10	17	-	0.896	0.89	CTCATTAT
L. anatina g1632_sense	Dlx4	MA0881.1	52	59	-	1	0.943	TGAATTAC
L. anatina g1632_sense	Dlx4	MA0881.1	10	17	-	0.89	0.882	CTCATTAT
L. anatina g1632_sense	DLX5	MA1476.1	52	59	-	1	0.943	TGAATTAC
L. anatina g1632_sense	DLX6	MA0882.1	52	59	-	1	0.949	TGAATTAC
L. anatina g1632_sense	DLX6	MA0882.1	10	17	-	0.892	0.89	CTCATTAT
L. anatina g1632_sense	EMX1	MA0612.2	10	17	+	0.853	0.866	ATAATGAG
L. anatina g1632_sense	EMX1	MA0612.2	52	59	-	1	0.901	TGAATTAC
L. anatina g1632_sense	EMX1	MA0612.2	10	17	-	0.869	0.874	CTCATTAT
L. anatina g1632_sense	EMX2	MA0886.1	9	18	+	0.852	0.864	TATAATGAGA
L. anatina g1632_sense	EMX2	MA0886.1	51	60	-	1	0.899	ATGAATTACC
L. anatina g1632_sense	EMX2	MA0886.1	9	18	-	0.895	0.894	TCTCATTATA
L. anatina g1632_sense	EN1	MA0027.2	10	17	+	0.897	0.9	ATAATGAG
L. anatina g1632_sense	EN1	MA0027.2	52	59	-	1	0.944	TGAATTAC
L. anatina g1632_sense	EN2	MA0642.1	9	18	+	0.913	0.879	TATAATGAGA
L. anatina g1632_sense	EN2	MA0642.1	51	60	-	1	0.924	ATGAATTACC
L. anatina g1632_sense	EN2	MA0642.1	9	18	-	0.916	0.881	TCTCATTATA
L. anatina g1632_sense	GBX1	MA0889.1	51	60	-	1	0.932	ATGAATTACC
L. anatina g1632_sense	GBX2	MA0890.1	51	60	-	1	0.944	ATGAATTACC
L. anatina g1632_sense	Isl1	MA1608.1	8	18	-	1	0.869	TCTCATTATAT
L. anatina g1632_sense	LHX1	MA1518.1	10	17	+	0.95	0.927	ATAATGAG
L. anatina g1632_sense	LHX1	MA1518.1	23	30	+	0.942	0.883	AGAATAAG
L. anatina g1632_sense	LHX1	MA1518.1	56	63	+	0.93	0.907	TTCATCAT
L. anatina g1632_sense	LHX1	MA1518.1	59	66	+	0.93	0.907	ATCATCAG
L. anatina g1632_sense	LHX1	MA1518.1	59	66	-	0.917	0.897	CTGATGAT
L. anatina g1632_sense	LHX1	MA1518.1	56	63	-	0.917	0.896	ATGATGAA
L. anatina g1632_sense	LHX1	MA1518.1	52	59	-	1	0.938	TGAATTAC
L. anatina g1632_sense	LHX1	MA1518.1	10	17	-	0.97	0.946	CTCATTAT
L. anatina g1632_sense	LHX2	MA0700.2	51	61	-	1	0.857	GATGAATTACC
L. anatina g1632_sense	Lhx4	MA0704.1	52	59	-	1	0.895	TGAATTAC
L. anatina g1632_sense	Lhx4	MA0704.1	10	17	-	0.921	0.917	CTCATTAT
L. anatina g1632_sense	LHX5	MA1519.1	52	59	-	1	0.912	TGAATTAC
L. anatina g1632_sense	LHX6	MA0658.1	9	18	+	0.865	0.867	TATAATGAGA
L. anatina g1632_sense	Lhx8	MA0705.1	10	17	+	0.886	0.887	ATAATGAG
L. anatina g1632_sense	Lhx8	MA0705.1	52	59	+	0.868	0.871	GTAATTCA
L. anatina g1632_sense	Lhx8	MA0705.1	52	59	-	1	0.873	TGAATTAC
L. anatina g1632_sense	Lhx8	MA0705.1	10	17	-	0.882	0.889	CTCATTAT
L. anatina g1632_sense	LHX9	MA0701.2	52	59	-	1	0.891	TGAATTAC
L. anatina g1632_sense	MSX1	MA0666.1	52	59	-	1	0.919	TGAATTAC
L. anatina g1632_sense	MSX2	MA0708.1	52	59	-	1	0.914	TGAATTAC
L. anatina g1632_sense	Msx3	MA0709.1	52	59	-	1	0.932	TGAATTAC
L. anatina g1632_sense	NKX6-1	MA0674.1	52	59	-	1	0.853	TGAATTAC
L. anatina g1632_sense	NKX6-1	MA0674.1	10	17	-	0.973	0.942	CTCATTAT
L. anatina g1632_sense	NKX6-2	MA0675.1	10	17	+	0.869	0.855	ATAATGAG
L. anatina g1632_sense	NKX6-2	MA0675.1	56	63	+	0.868	0.861	TTCATCAT
L. anatina g1632_sense	NKX6-2	MA0675.1	59	66	+	0.868	0.855	ATCATCAG
L. anatina g1632_sense	NKX6-2	MA0675.1	52	59	-	1	0.935	TGAATTAC
L. anatina g1632_sense	NKX6-2	MA0675.1	10	17	-	0.988	0.972	CTCATTAT
L. anatina g1632_sense	NKX6-3	MA1530.1	9	17	-	1	0.982	CTCATTATA
L. anatina g1632_sense	Pax2	MA0067.1	61	68	+	0.926	0.863	CATCAGGC
L. anatina g1632_sense	PITX2	MA1547.1	52	59	+	0.874	0.883	GTAATTCA
L. anatina g1632_sense	SOX13	MA1120.1	65	75	-	1	0.978	CTACAATGCCT
L. anatina g1632_sense	SOX15	MA1152.1	67	76	+	1	0.953	GCATTGTAGC
L. anatina g1632_sense	Sox17	MA0078.1	66	74	+	1	0.963	GGCATTGTA
L. anatina g1632_sense	SOX18	MA1563.1	67	74	-	1	0.993	TACAATGC
L. anatina g1632_sense	SOX2	MA0143.4	65	75	-	1	0.965	CTACAATGCCT
L. anatina g1632_sense	SOX4	MA0867.2	66	75	-	0.962	0.921	CTACAATGCC
L. anatina g1632_sense	Sox5	MA0087.1	69	75	+	1	0.873	ATTGTAG
L. anatina g1632_sense	Sox6	MA0515.1	67	76	+	1	0.895	GCATTGTAGC
L. anatina g1632_sense	SOX8	MA0868.2	67	76	-	1	0.922	GCTACAATGC
L. anatina g1632_sense	SOX9	MA0077.1	67	75	+	1	0.879	GCATTGTAG
L. anatina g1632_sense	TLX2	MA1577.1	52	59	-	1	0.979	TGAATTAC
L. anatina g1632_antisense	Dlx2	MA0885.1	63	70	-	1	0.955	TAAATTAT
L. anatina g1632_antisense	Dlx3	MA0880.1	63	70	-	1	0.954	TAAATTAT
L. anatina g1632_antisense	Dlx4	MA0881.1	63	70	-	1	0.948	TAAATTAT
L. anatina g1632_antisense	DLX5	MA1476.1	63	70	-	1	0.944	TAAATTAT
L. anatina g1632_antisense	DLX6	MA0882.1	63	70	-	1	0.953	TAAATTAT
L. anatina g1632_antisense	EMX1	MA0612.2	63	70	-	1	0.897	TAAATTAT
L. anatina g1632_antisense	EN1	MA0027.2	63	70	-	1	0.945	TAAATTAT
L. anatina g1632_antisense	FOXA1	MA0148.4	24	35	-	1	0.89	TTTTAAACATTT
L. anatina g1632_antisense	FOXA3	MA1683.1	25	35	-	1	0.903	TTTTAAACATT
L. anatina g1632_antisense	LHX1	MA1518.1	60	67	+	0.942	0.885	AAAATAAT
L. anatina g1632_antisense	LHX1	MA1518.1	63	70	-	1	0.94	TAAATTAT
L. anatina g1632_antisense	Lhx4	MA0704.1	63	70	-	1	0.9	TAAATTAT
L. anatina g1632_antisense	LHX5	MA1519.1	63	70	-	1	0.912	TAAATTAT
L. anatina g1632_antisense	Lhx8	MA0705.1	63	70	+	0.868	0.867	ATAATTTA
L. anatina g1632_antisense	Lhx8	MA0705.1	63	70	-	1	0.869	TAAATTAT
L. anatina g1632_antisense	LHX9	MA0701.2	63	70	-	1	0.89	TAAATTAT
L. anatina g1632_antisense	MSX1	MA0666.1	63	70	-	1	0.92	TAAATTAT
L. anatina g1632_antisense	MSX2	MA0708.1	63	70	-	1	0.915	TAAATTAT
L. anatina g1632_antisense	Msx3	MA0709.1	63	70	-	1	0.935	TAAATTAT
L. anatina g1632_antisense	NKX6-1	MA0674.1	63	70	-	1	0.854	TAAATTAT
L. anatina g1632_antisense	NKX6-2	MA0675.1	63	70	-	1	0.938	TAAATTAT
L. anatina g1632_antisense	Pax2	MA0067.1	1	8	-	0.943	0.854	TTTCACTG
L. anatina g1632_antisense	SOX15	MA1152.1	55	64	-	0.964	0.937	ATTTTGTTTT
L. anatina g1632_antisense	Sox3	MA0514.1	55	64	-	1	0.892	ATTTTGTTTT
L. anatina g1632_antisense	SOX4	MA0867.2	56	65	+	1	0.897	AAACAAAATA
L. anatina g1632_antisense	SOX8	MA0868.2	55	64	+	0.886	0.872	AAAACAAAAT
L. anatina g1632_antisense	TLX2	MA1577.1	63	70	-	1	0.979	TAAATTAT
C. teleta CapteG119889_sense	LHX1	MA1518.1	8	15	-	0.962	0.904	TATATTAT
C. teleta CapteG119889_sense	NKX6-2	MA0675.1	8	15	-	0.971	0.911	TATATTAT
C. teleta CapteG119889_sense	RUNX1	MA0002.2	17	27	+	1	0.96	GCGTGTGGTTG
C. teleta CapteG119889_sense	RUNX2	MA0511.2	19	27	-	0.952	0.922	CAACCACAC
C. teleta CapteG119889_sense	RUNX3	MA0684.2	17	28	-	0.949	0.939	ACAACCACACGC
C. teleta CapteG119889_sense	SOX13	MA1120.1	27	37	-	1	0.979	CAACAATGTAC
C. teleta CapteG119889_sense	SOX14	MA1562.1	30	39	-	1	0.922	ACCAACAATG
C. teleta CapteG119889_sense	SOX15	MA1152.1	22	31	+	0.916	0.858	TGGTTGTACA
C. teleta CapteG119889_sense	SOX15	MA1152.1	29	38	+	1	0.956	ACATTGTTGG
C. teleta CapteG119889_sense	Sox17	MA0078.1	28	36	+	1	0.972	TACATTGTT
C. teleta CapteG119889_sense	SOX18	MA1563.1	29	36	-	1	0.95	AACAATGT
C. teleta CapteG119889_sense	SOX2	MA0143.4	27	37	-	1	0.969	CAACAATGTAC
C. teleta CapteG119889_sense	SOX4	MA0867.2	28	37	-	0.962	0.946	CAACAATGTA
C. teleta CapteG119889_sense	Sox5	MA0087.1	31	37	+	1	0.998	ATTGTTG
C. teleta CapteG119889_sense	Sox6	MA0515.1	29	38	+	1	0.922	ACATTGTTGG
C. teleta CapteG119889_sense	SOX8	MA0868.2	29	38	-	1	0.976	CCAACAATGT
C. teleta CapteG119889_sense	SOX9	MA0077.1	29	37	+	1	0.924	ACATTGTTG
S. mansoni Smp_142940.1_sense	PITX2	MA1547.1	62	69	-	0.874	0.892	GTAATTCC
S. mansoni Smp_142940.1_sense	LHX9	MA0701.2	62	69	+	1	0.889	GGAATTAC
S. mansoni Smp_142940.1_sense	LHX9	MA0701.2	93	100	+	1	0.954	ATAATTAT
S. mansoni Smp_142940.1_sense	LHX9	MA0701.2	93	100	-	1	0.954	ATAATTAT
S. mansoni Smp_142940.1_sense	MSX1	MA0666.1	62	69	+	1	0.921	GGAATTAC
S. mansoni Smp_142940.1_sense	MSX1	MA0666.1	90	97	+	0.856	0.862	TCAATAAT
S. mansoni Smp_142940.1_sense	MSX1	MA0666.1	93	100	+	1	0.952	ATAATTAT
S. mansoni Smp_142940.1_sense	MSX1	MA0666.1	93	100	-	1	0.952	ATAATTAT
S. mansoni Smp_142940.1_sense	MEIS1	MA0498.2	35	41	+	0.857	0.856	TTGACTT
S. mansoni Smp_142940.1_sense	Lhx4	MA0704.1	62	69	+	1	0.891	GGAATTAC
S. mansoni Smp_142940.1_sense	Lhx4	MA0704.1	93	100	+	1	0.985	ATAATTAT
S. mansoni Smp_142940.1_sense	Lhx4	MA0704.1	93	100	-	1	0.985	ATAATTAT
S. mansoni Smp_142940.1_sense	EN1	MA0027.2	62	69	+	1	0.945	GGAATTAC
S. mansoni Smp_142940.1_sense	EN1	MA0027.2	86	93	+	0.909	0.861	AAAATCAA
S. mansoni Smp_142940.1_sense	EN1	MA0027.2	90	97	+	0.893	0.884	TCAATAAT
S. mansoni Smp_142940.1_sense	EN1	MA0027.2	93	100	+	1	0.991	ATAATTAT
S. mansoni Smp_142940.1_sense	EN1	MA0027.2	93	100	-	1	0.991	ATAATTAT
S. mansoni Smp_142940.1_sense	Dlx4	MA0881.1	62	69	+	1	0.945	GGAATTAC
S. mansoni Smp_142940.1_sense	Dlx4	MA0881.1	93	100	+	1	0.985	ATAATTAT
S. mansoni Smp_142940.1_sense	Dlx4	MA0881.1	93	100	-	1	0.985	ATAATTAT
S. mansoni Smp_142940.1_sense	Lhx8	MA0705.1	62	69	+	1	0.872	GGAATTAC
S. mansoni Smp_142940.1_sense	Lhx8	MA0705.1	93	100	+	1	0.977	ATAATTAT
S. mansoni Smp_142940.1_sense	Lhx8	MA0705.1	93	100	-	1	0.977	ATAATTAT
S. mansoni Smp_142940.1_sense	Lhx8	MA0705.1	62	69	-	0.868	0.87	GTAATTCC
S. mansoni Smp_142940.1_sense	GBX1	MA0889.1	61	70	+	1	0.931	TGGAATTACT
S. mansoni Smp_142940.1_sense	GBX1	MA0889.1	92	101	+	1	0.975	AATAATTATC
S. mansoni Smp_142940.1_sense	GBX1	MA0889.1	92	101	-	1	0.971	GATAATTATT
S. mansoni Smp_142940.1_sense	NKX6-3	MA1530.1	93	101	+	0.883	0.867	ATAATTATC
S. mansoni Smp_142940.1_sense	NKX6-3	MA1530.1	92	100	-	0.883	0.868	ATAATTATT
S. mansoni Smp_142940.1_sense	NKX6-2	MA0675.1	62	69	+	1	0.935	GGAATTAC
S. mansoni Smp_142940.1_sense	NKX6-2	MA0675.1	90	97	+	0.882	0.859	TCAATAAT
S. mansoni Smp_142940.1_sense	NKX6-2	MA0675.1	93	100	+	1	0.983	ATAATTAT
S. mansoni Smp_142940.1_sense	NKX6-2	MA0675.1	93	100	-	1	0.983	ATAATTAT
S. mansoni Smp_142940.1_sense	Dlx3	MA0880.1	62	69	+	1	0.949	GGAATTAC
S. mansoni Smp_142940.1_sense	Dlx3	MA0880.1	93	100	+	1	0.987	ATAATTAT
S. mansoni Smp_142940.1_sense	Dlx3	MA0880.1	93	100	-	1	0.987	ATAATTAT
S. mansoni Smp_142940.1_sense	NKX6-	MA0674.1	62	69	+	1	0.854	GGAATTAC
S. mansoni Smp_142940.1_sense	NKX6-	MA0674.1	93	100	+	1	0.964	ATAATTAT
S. mansoni Smp_142940.1_sense	NKX6-	MA0674.1	93	100	-	1	0.964	ATAATTAT
S. mansoni Smp_142940.1_sense	LHX6	MA0658.1	92	101	+	1	0.964	AATAATTATC
S. mansoni Smp_142940.1_sense	LHX6	MA0658.1	92	101	-	1	0.962	GATAATTATT
S. mansoni Smp_142940.1_sense	EMX1	MA0612.2	62	69	+	1	0.902	GGAATTAC
S. mansoni Smp_142940.1_sense	EMX1	MA0612.2	93	100	+	1	0.989	ATAATTAT
S. mansoni Smp_142940.1_sense	EMX1	MA0612.2	93	100	-	1	0.989	ATAATTAT
S. mansoni Smp_142940.1_sense	DLX6	MA0882.1	62	69	+	1	0.95	GGAATTAC
S. mansoni Smp_142940.1_sense	DLX6	MA0882.1	93	100	+	1	0.992	ATAATTAT
S. mansoni Smp_142940.1_sense	DLX6	MA0882.1	93	100	-	1	0.992	ATAATTAT
S. mansoni Smp_142940.1_sense	EMX2	MA0886.1	61	70	+	1	0.898	TGGAATTACT
S. mansoni Smp_142940.1_sense	EMX2	MA0886.1	92	101	+	1	0.989	AATAATTATC
S. mansoni Smp_142940.1_sense	EMX2	MA0886.1	92	101	-	1	0.988	GATAATTATT
S. mansoni Smp_142940.1_sense	Nr2e1	MA0676.1	35	43	-	1	0.983	GAAAGTCAA
S. mansoni Smp_142940.1_sense	GBX2	MA0890.1	61	70	+	1	0.942	TGGAATTACT
S. mansoni Smp_142940.1_sense	GBX2	MA0890.1	92	101	+	1	0.982	AATAATTATC
S. mansoni Smp_142940.1_sense	GBX2	MA0890.1	92	101	-	1	0.98	GATAATTATT
S. mansoni Smp_142940.1_sense	LHX2	MA0700.2	60	70	+	1	0.857	CTGGAATTACT
S. mansoni Smp_142940.1_sense	LHX2	MA0700.2	91	101	+	1	0.871	CAATAATTATC
S. mansoni Smp_142940.1_sense	LHX2	MA0700.2	92	102	-	1	0.872	AGATAATTATT
S. mansoni Smp_142940.1_sense	LHX1	MA1518.1	10	17	+	0.942	0.886	AAAATAAG
S. mansoni Smp_142940.1_sense	LHX1	MA1518.1	48	55	+	0.911	0.856	CGCATAAC
S. mansoni Smp_142940.1_sense	LHX1	MA1518.1	62	69	+	1	0.94	GGAATTAC
S. mansoni Smp_142940.1_sense	LHX1	MA1518.1	68	75	+	0.912	0.914	ACTATGAA
S. mansoni Smp_142940.1_sense	LHX1	MA1518.1	86	93	+	0.96	0.902	AAAATCAA
S. mansoni Smp_142940.1_sense	LHX1	MA1518.1	90	97	+	0.942	0.943	TCAATAAT
S. mansoni Smp_142940.1_sense	LHX1	MA1518.1	93	100	+	1	0.973	ATAATTAT
S. mansoni Smp_142940.1_sense	LHX1	MA1518.1	96	103	-	0.909	0.855	TAGATAAT
S. mansoni Smp_142940.1_sense	LHX1	MA1518.1	93	100	-	1	0.973	ATAATTAT
S. mansoni Smp_142940.1_sense	LHX1	MA1518.1	41	48	-	0.912	0.859	GATATGAA
S. mansoni Smp_142940.1_sense	EN2	MA0642.1	61	70	+	1	0.918	TGGAATTACT
S. mansoni Smp_142940.1_sense	EN2	MA0642.1	89	98	+	0.901	0.895	ATCAATAATT
S. mansoni Smp_142940.1_sense	EN2	MA0642.1	92	101	+	1	0.961	AATAATTATC
S. mansoni Smp_142940.1_sense	EN2	MA0642.1	92	101	-	1	0.955	GATAATTATT
S. mansoni Smp_142940.1_sense	SOX18	MA1563.1	67	74	+	0.932	0.906	TACTATGA
S. mansoni Smp_142940.1_sense	DLX5	MA1476.1	62	69	+	1	0.947	GGAATTAC
S. mansoni Smp_142940.1_sense	DLX5	MA1476.1	93	100	+	1	0.98	ATAATTAT
S. mansoni Smp_142940.1_sense	DLX5	MA1476.1	93	100	-	1	0.98	ATAATTAT
S. mansoni Smp_142940.1_sense	Msx3	MA0709.1	62	69	+	1	0.934	GGAATTAC
S. mansoni Smp_142940.1_sense	Msx3	MA0709.1	93	100	+	1	0.96	ATAATTAT
S. mansoni Smp_142940.1_sense	Msx3	MA0709.1	93	100	-	1	0.96	ATAATTAT
S. mansoni Smp_142940.1_sense	Dlx1	MA0879.1	61	70	+	1	0.958	TGGAATTACT
S. mansoni Smp_142940.1_sense	Dlx1	MA0879.1	92	101	+	1	0.999	AATAATTATC
S. mansoni Smp_142940.1_sense	Dlx1	MA0879.1	92	101	-	1	0.997	GATAATTATT
S. mansoni Smp_142940.1_sense	TLX2	MA1577.1	62	69	+	1	0.979	GGAATTAC
S. mansoni Smp_142940.1_sense	TLX2	MA1577.1	93	100	+	1	0.993	ATAATTAT
S. mansoni Smp_142940.1_sense	TLX2	MA1577.1	93	100	-	1	0.993	ATAATTAT
S. mansoni Smp_142940.1_sense	LHX5	MA1519.1	62	69	+	1	0.922	GGAATTAC
S. mansoni Smp_142940.1_sense	LHX5	MA1519.1	93	100	+	1	0.986	ATAATTAT
S. mansoni Smp_142940.1_sense	LHX5	MA1519.1	93	100	-	1	0.986	ATAATTAT
S. mansoni Smp_142940.1_sense	PHOX2A	MA0713.1	94	104	-	1	0.875	TTAGATAATTA
S. mansoni Smp_142940.1_sense	MSX2	MA0708.1	62	69	+	1	0.918	GGAATTAC
S. mansoni Smp_142940.1_sense	MSX2	MA0708.1	93	100	+	1	0.937	ATAATTAT
S. mansoni Smp_142940.1_sense	MSX2	MA0708.1	93	100	-	1	0.937	ATAATTAT
S. mansoni Smp_142940.1_sense	Dlx2	MA0885.1	62	69	+	1	0.954	GGAATTAC
S. mansoni Smp_142940.1_sense	Dlx2	MA0885.1	93	100	+	1	0.993	ATAATTAT
S. mansoni Smp_142940.1_sense	Dlx2	MA0885.1	93	100	-	1	0.993	ATAATTAT
H. exemplaris OQV20075.1_antisense	ASCL1	MA1100.2	54	63	+	1	0.98	CGCAGCTGTG
H. exemplaris OQV20075.1_antisense	ASCL1	MA1100.2	54	63	-	1	0.98	CACAGCTGCG
H. exemplaris OQV20075.1_antisense	ASCL1(var.2)	MA1631.1	52	64	-	0.862	0.876	TCACAGCTGCGCA
H. exemplaris OQV20075.1_antisense	Ascl2	MA0816.1	54	63	+	1	0.929	CGCAGCTGTG
H. exemplaris OQV20075.1_antisense	Ascl2	MA0816.1	54	63	-	1	0.945	CACAGCTGCG
H. exemplaris OQV20075.1_antisense	ATOH1(var.2)	MA1467.1	54	63	+	1	0.858	CGCAGCTGTG
H. exemplaris OQV20075.1_antisense	ATOH1(var.2)	MA1467.1	54	63	-	1	0.873	CACAGCTGCG
H. exemplaris OQV20075.1_antisense	Dlx3	MA0880.1	66	73	-	0.896	0.855	TACATTAA
H. exemplaris OQV20075.1_antisense	DLX6	MA0882.1	66	73	-	0.892	0.851	TACATTAA
H. exemplaris OQV20075.1_antisense	EN1	MA0027.2	61	68	-	0.909	0.862	TAAATCAC
H. exemplaris OQV20075.1_antisense	FOXA3	MA1683.1	16	26	+	1	0.9	AACTAAACACA
H. exemplaris OQV20075.1_antisense	Isl1	MA1608.1	64	74	-	1	0.876	GTACATTAAAT
H. exemplaris OQV20075.1_antisense	LHX1	MA1518.1	66	73	-	0.97	0.912	TACATTAA
H. exemplaris OQV20075.1_antisense	LHX1	MA1518.1	61	68	-	0.96	0.903	TAAATCAC
H. exemplaris OQV20075.1_antisense	MEIS1	MA0498.2	27	33	+	0.868	0.866	TTGACGC
H. exemplaris OQV20075.1_antisense	MEIS1	MA0498.2	41	47	-	1	0.997	CTGACAC
H. exemplaris OQV20075.1_antisense	MEIS2	MA0774.1	40	47	-	1	0.882	CTGACACA
H. exemplaris OQV20075.1_antisense	MEIS3	MA0775.1	40	47	-	1	0.953	CTGACACA
H. exemplaris OQV20075.1_antisense	NKX6-1	MA0674.1	66	73	-	0.973	0.866	TACATTAA
H. exemplaris OQV20075.1_antisense	NKX6-2	MA0675.1	66	73	-	0.988	0.942	TACATTAA
H. exemplaris OQV20075.1_antisense	NKX6-3	MA1530.1	65	73	-	1	0.913	TACATTAAA
H. exemplaris OQV20075.1_antisense	Pax2	MA0067.1	42	49	+	0.926	0.934	TGTCAGGG
H. exemplaris OQV20075.1_antisense	Pax2	MA0067.1	25	32	-	0.874	0.888	CGTCAATG
H. exemplaris OQV20075.1_antisense	Ptf1a	MA1618.1	53	65	+	0.882	0.874	GCGCAGCTGTGAT
H. exemplaris OQV20075.1_antisense	Ptf1a	MA1618.1	52	64	-	0.882	0.874	TCACAGCTGCGCA
H. exemplaris OQV20075.1_antisense	Ptf1a(var.2)	MA1619.1	53	64	+	1	0.983	GCGCAGCTGTGA
H. exemplaris OQV20075.1_antisense	Ptf1a(var.2)	MA1619.1	53	64	-	1	0.983	TCACAGCTGCGC
H. exemplaris OQV20075.1_antisense	Ptf1a(var.3)	MA1620.1	53	64	+	0.889	0.885	GCGCAGCTGTGA
H. exemplaris OQV20075.1_antisense	Ptf1a(var.3)	MA1620.1	53	64	-	0.889	0.888	TCACAGCTGCGC
H. exemplaris OQV20075.1_antisense	SOX15	MA1152.1	36	45	+	0.964	0.903	TGTTTGTGTC
H. exemplaris OQV20075.1_antisense	SOX18	MA1563.1	24	31	-	1	0.877	GTCAATGT
H. exemplaris OQV20075.1_antisense	SOX4	MA0867.2	35	44	-	1	0.862	ACACAAACAG
C. elegans K06B9.5a.1_antisense	NKX2-8	MA0673.1	20	28	-	0.858	0.857	GAACTTCAA
C. elegans K06B9.5a.1_antisense	RUNX1	MA0002.2	28	38	-	1	0.933	AACTGTGGTGG
C. elegans K06B9.5a.1_antisense	RUNX2	MA0511.2	28	36	+	0.952	0.874	CCACCACAG
C. elegans K06B9.5a.1_antisense	RUNX3	MA0684.2	27	38	+	0.949	0.898	TCCACCACAGTT
C. elegans K06B9.5a.1_antisense	SOX15	MA1152.1	83	92	+	0.964	0.935	TTTTTGTGCA
C. elegans K06B9.5a.1_antisense	Sox3	MA0514.1	83	92	+	1	0.85	TTTTTGTGCA
C. elegans K06B9.5a.1_antisense	SOX4	MA0867.2	82	91	-	1	0.882	GCACAAAAAA

## Sheet: dac-DACH1_TFBS
CRE / CRE-like sequence	TFBS	TFBS ID	Start Position	End Position	Strand	Core Match Score	Matrix Match Score	Sequence
dac/DACH1	EMX1	MA0612.2	48	55	+	1	0.99	TTAATTAA
dac/DACH1	EMX1	MA0612.2	48	55	-	1	0.99	TTAATTAA
dac/DACH1	EMX1	MA0612.2	52	59	-	1	0.898	TAAATTAA
dac/DACH1	EMX2	MA0886.1	47	56	+	1	0.991	TTTAATTAAT
dac/DACH1	EMX2	MA0886.1	47	56	-	1	0.992	ATTAATTAAA
dac/DACH1	EMX2	MA0886.1	51	60	-	1	0.901	TTAAATTAAT
dac/DACH1	EMX2	MA0886.1	56	65	-	0.883	0.887	GTTTATTAAA
dac/DACH1	EMX2	MA0886.1	136	145	-	0.883	0.885	GGTTATTATT
dac/DACH1	EMX2	MA0886.1	197	206	+	0.883	0.882	TTTTATTATA
dac/DACH1	EN1	MA0027.2	48	55	+	1	0.994	TTAATTAA
dac/DACH1	EN1	MA0027.2	48	55	-	1	0.994	TTAATTAA
dac/DACH1	EN1	MA0027.2	52	59	-	1	0.947	TAAATTAA
dac/DACH1	EN1	MA0027.2	57	64	+	0.893	0.894	TTAATAAA
dac/DACH1	EN1	MA0027.2	137	144	+	0.893	0.893	ATAATAAC
dac/DACH1	EN1	MA0027.2	181	188	-	0.893	0.887	GCAATAAC
dac/DACH1	EN1	MA0027.2	198	205	-	0.893	0.893	ATAATAAA
dac/DACH1	EN2	MA0642.1	47	56	+	1	0.957	TTTAATTAAT
dac/DACH1	EN2	MA0642.1	47	56	-	1	0.957	ATTAATTAAA
dac/DACH1	EN2	MA0642.1	51	60	-	1	0.914	TTAAATTAAT
dac/DACH1	EN2	MA0642.1	56	65	+	0.901	0.873	TTTAATAAAC
dac/DACH1	EN2	MA0642.1	56	65	-	0.9	0.867	GTTTATTAAA
dac/DACH1	EN2	MA0642.1	136	145	+	0.901	0.875	AATAATAACC
dac/DACH1	EN2	MA0642.1	136	145	-	0.9	0.867	GGTTATTATT
dac/DACH1	EN2	MA0642.1	180	189	-	0.901	0.899	GGCAATAACT
dac/DACH1	EN2	MA0642.1	197	206	+	0.9	0.863	TTTTATTATA
dac/DACH1	EN2	MA0642.1	197	206	-	0.901	0.865	TATAATAAAA
dac/DACH1	FOXA1	MA0148.4	58	69	+	1	0.852	TAATAAACAAAT
dac/DACH1	FOXA1	MA0148.4	210	221	-	1	0.947	AGGTAAACACAC
dac/DACH1	FOXA2	MA0047.3	211	221	-	1	0.989	AGGTAAACACA
dac/DACH1	FOXA3	MA1683.1	58	68	+	1	0.906	TAATAAACAAA
dac/DACH1	FOXA3	MA1683.1	211	221	-	1	0.995	AGGTAAACACA
dac/DACH1	GBX1	MA0889.1	47	56	+	1	0.974	TTTAATTAAT
dac/DACH1	GBX1	MA0889.1	47	56	-	1	0.975	ATTAATTAAA
dac/DACH1	GBX1	MA0889.1	51	60	-	1	0.926	TTAAATTAAT
dac/DACH1	GBX2	MA0890.1	47	56	+	1	0.981	TTTAATTAAT
dac/DACH1	GBX2	MA0890.1	47	56	-	1	0.984	ATTAATTAAA
dac/DACH1	GBX2	MA0890.1	51	60	-	1	0.944	TTAAATTAAT
dac/DACH1	LHX1	MA1518.1	48	55	+	1	0.973	TTAATTAA
dac/DACH1	LHX1	MA1518.1	48	55	-	1	0.973	TTAATTAA
dac/DACH1	LHX1	MA1518.1	52	59	-	1	0.94	TAAATTAA
dac/DACH1	LHX1	MA1518.1	57	64	+	0.942	0.918	TTAATAAA
dac/DACH1	LHX1	MA1518.1	57	64	-	0.962	0.937	TTTATTAA
dac/DACH1	LHX1	MA1518.1	130	137	+	0.942	0.885	TAAATAAA
dac/DACH1	LHX1	MA1518.1	134	141	+	0.942	0.885	TAAATAAT
dac/DACH1	LHX1	MA1518.1	137	144	+	0.942	0.919	ATAATAAC
dac/DACH1	LHX1	MA1518.1	137	144	-	0.962	0.939	GTTATTAT
dac/DACH1	LHX1	MA1518.1	181	188	-	0.942	0.945	GCAATAAC
dac/DACH1	LHX1	MA1518.1	198	205	+	0.962	0.937	TTTATTAT
dac/DACH1	LHX1	MA1518.1	198	205	-	0.942	0.918	ATAATAAA
dac/DACH1	LHX1	MA1518.1	232	239	-	0.927	0.929	TCGATCAA
dac/DACH1	LHX2	MA0700.2	46	56	+	1	0.872	GTTTAATTAAT
dac/DACH1	LHX2	MA0700.2	47	57	-	1	0.874	AATTAATTAAA
dac/DACH1	LHX2	MA0700.2	51	61	-	1	0.86	ATTAAATTAAT
dac/DACH1	Lhx3	MA0135.1	46	58	-	1	0.982	AAATTAATTAAAC
dac/DACH1	Lhx3	MA0135.1	49	61	+	1	0.928	TAATTAATTTAAT
dac/DACH1	Lhx4	MA0704.1	48	55	+	1	1	TTAATTAA
dac/DACH1	Lhx4	MA0704.1	48	55	-	1	1	TTAATTAA
dac/DACH1	Lhx4	MA0704.1	52	59	-	1	0.911	TAAATTAA
dac/DACH1	Lhx4	MA0704.1	57	64	-	0.916	0.925	TTTATTAA
dac/DACH1	Lhx4	MA0704.1	137	144	-	0.916	0.91	GTTATTAT
dac/DACH1	Lhx4	MA0704.1	198	205	+	0.916	0.914	TTTATTAT
dac/DACH1	LHX5	MA1519.1	48	55	+	1	0.99	TTAATTAA
dac/DACH1	LHX5	MA1519.1	48	55	-	1	0.99	TTAATTAA
dac/DACH1	LHX5	MA1519.1	52	59	-	1	0.913	TAAATTAA
dac/DACH1	LHX6	MA0658.1	47	56	+	1	0.972	TTTAATTAAT
dac/DACH1	LHX6	MA0658.1	47	56	-	1	0.978	ATTAATTAAA
dac/DACH1	LHX6	MA0658.1	56	65	+	0.862	0.863	TTTAATAAAC
dac/DACH1	LHX6	MA0658.1	136	145	+	0.862	0.859	AATAATAACC
dac/DACH1	LHX6	MA0658.1	197	206	-	0.862	0.854	TATAATAAAA
dac/DACH1	Lhx8	MA0705.1	48	55	+	1	0.986	TTAATTAA
dac/DACH1	Lhx8	MA0705.1	48	55	-	1	0.986	TTAATTAA
dac/DACH1	Lhx8	MA0705.1	52	59	+	0.868	0.872	TTAATTTA
dac/DACH1	Lhx8	MA0705.1	52	59	-	1	0.874	TAAATTAA
dac/DACH1	Lhx8	MA0705.1	57	64	+	0.884	0.886	TTAATAAA
dac/DACH1	Lhx8	MA0705.1	57	64	-	0.878	0.88	TTTATTAA
dac/DACH1	Lhx8	MA0705.1	137	144	+	0.884	0.88	ATAATAAC
dac/DACH1	Lhx8	MA0705.1	137	144	-	0.878	0.874	GTTATTAT
dac/DACH1	Lhx8	MA0705.1	198	205	+	0.878	0.875	TTTATTAT
dac/DACH1	Lhx8	MA0705.1	198	205	-	0.884	0.881	ATAATAAA
dac/DACH1	LHX9	MA0701.2	48	55	+	1	0.963	TTAATTAA
dac/DACH1	LHX9	MA0701.2	48	55	-	1	0.963	TTAATTAA
dac/DACH1	LHX9	MA0701.2	52	59	-	1	0.893	TAAATTAA
dac/DACH1	MEIS2(var.2)	MA1640.1	129	143	-	1	0.875	TTATTATTTATTTAA
dac/DACH1	MSX1	MA0666.1	48	55	+	1	0.953	TTAATTAA
dac/DACH1	MSX1	MA0666.1	48	55	-	1	0.953	TTAATTAA
dac/DACH1	MSX1	MA0666.1	52	59	-	1	0.921	TAAATTAA
dac/DACH1	MSX1	MA0666.1	181	188	-	0.856	0.864	GCAATAAC
dac/DACH1	MSX2	MA0708.1	48	55	+	1	0.937	TTAATTAA
dac/DACH1	MSX2	MA0708.1	48	55	-	1	0.937	TTAATTAA
dac/DACH1	MSX2	MA0708.1	52	59	-	1	0.916	TAAATTAA
dac/DACH1	Msx3	MA0709.1	48	55	+	1	0.961	TTAATTAA
dac/DACH1	Msx3	MA0709.1	48	55	-	1	0.961	TTAATTAA
dac/DACH1	Msx3	MA0709.1	52	59	-	1	0.936	TAAATTAA
dac/DACH1	NKX2-3	MA0672.1	89	98	-	1	0.97	TACACTTGAG
dac/DACH1	Nkx2-5(var.2)	MA0503.1	84	94	+	0.943	0.93	AAACTCTCAAG
dac/DACH1	NKX2-8	MA0673.1	89	97	-	1	0.991	ACACTTGAG
dac/DACH1	Nkx3-1	MA0124.2	90	98	-	1	0.871	TACACTTGA
dac/DACH1	NKX6-1	MA0674.1	48	55	+	1	0.999	TTAATTAA
dac/DACH1	NKX6-1	MA0674.1	48	55	-	1	0.999	TTAATTAA
dac/DACH1	NKX6-1	MA0674.1	52	59	-	1	0.889	TAAATTAA
dac/DACH1	NKX6-1	MA0674.1	57	64	-	0.946	0.953	TTTATTAA
dac/DACH1	NKX6-1	MA0674.1	137	144	-	0.946	0.919	GTTATTAT
dac/DACH1	NKX6-1	MA0674.1	198	205	+	0.946	0.918	TTTATTAT
dac/DACH1	NKX6-2	MA0675.1	48	55	+	1	0.999	TTAATTAA
dac/DACH1	NKX6-2	MA0675.1	48	55	-	1	0.999	TTAATTAA
dac/DACH1	NKX6-2	MA0675.1	52	59	-	1	0.953	TAAATTAA
dac/DACH1	NKX6-2	MA0675.1	57	64	+	0.882	0.89	TTAATAAA
dac/DACH1	NKX6-2	MA0675.1	57	64	-	0.971	0.972	TTTATTAA
dac/DACH1	NKX6-2	MA0675.1	137	144	+	0.882	0.873	ATAATAAC
dac/DACH1	NKX6-2	MA0675.1	137	144	-	0.971	0.957	GTTATTAT
dac/DACH1	NKX6-2	MA0675.1	181	188	-	0.882	0.858	GCAATAAC
dac/DACH1	NKX6-2	MA0675.1	198	205	+	0.971	0.956	TTTATTAT
dac/DACH1	NKX6-2	MA0675.1	198	205	-	0.882	0.89	ATAATAAA
dac/DACH1	NKX6-3	MA1530.1	47	55	-	0.883	0.88	TTAATTAAA
dac/DACH1	NKX6-3	MA1530.1	48	56	+	0.883	0.876	TTAATTAAT
dac/DACH1	NKX6-3	MA1530.1	56	64	-	0.891	0.887	TTTATTAAA
dac/DACH1	NKX6-3	MA1530.1	136	144	-	0.891	0.884	GTTATTATT
dac/DACH1	NKX6-3	MA1530.1	198	206	+	0.891	0.869	TTTATTATA
dac/DACH1	Nr2e1	MA0676.1	177	185	+	0.859	0.853	AAAAGTTAT
dac/DACH1	Pax2	MA0067.1	230	237	-	0.93	0.866	GATCAAGC
dac/DACH1	PBX2	MA1113.2	130	142	+	1	0.897	TAAATAAATAATA
dac/DACH1	PHOX2A	MA0713.1	49	59	-	1	0.965	TAAATTAATTA
dac/DACH1	PHOX2A	MA0713.1	53	63	-	1	0.908	TTATTAAATTA
dac/DACH1	PHOX2A	MA0713.1	61	71	+	0.863	0.864	TAAACAAATTC
dac/DACH1	PHOX2B	MA0681.2	50	65	-	1	0.908	GTTTATTAAATTAATT
dac/DACH1	SOX15	MA1152.1	61	70	-	0.964	0.903	AATTTGTTTA
dac/DACH1	SOX15	MA1152.1	205	214	+	0.916	0.861	TACTTGTGTG
dac/DACH1	SOX18	MA1563.1	103	110	+	0.955	0.953	TACGATGC
dac/DACH1	SOX18	MA1563.1	188	195	-	0.932	0.922	AACTATGG
dac/DACH1	SOX4	MA0867.2	62	71	+	1	0.879	AAACAAATTC
dac/DACH1	SOX8	MA0868.2	61	70	+	0.886	0.855	TAAACAAATT
dac/DACH1	TLX2	MA1577.1	48	55	+	1	0.997	TTAATTAA
dac/DACH1	TLX2	MA1577.1	48	55	-	1	0.997	TTAATTAA
dac/DACH1	TLX2	MA1577.1	52	59	-	1	0.982	TAAATTAA
B. lanceolatum BL02962_sense	LHX1	MA1518.1	3	10	+	0.911	0.858	TACATAAC
B. lanceolatum BL02962_sense	LHX1	MA1518.1	56	63	-	0.942	0.885	AAAATAAA
B. lanceolatum BL02962_sense	MEIS1	MA0498.2	67	73	-	1	1	ATGACAG
B. lanceolatum BL02962_sense	MEIS2	MA0774.1	66	73	-	1	0.972	ATGACAGA
B. lanceolatum BL02962_sense	MEIS3	MA0775.1	66	73	-	1	0.983	ATGACAGA
B. lanceolatum BL02962_sense	NKX2-8	MA0673.1	22	30	+	0.878	0.863	TCACTACAA
B. lanceolatum BL02962_sense	SOX15	MA1152.1	24	33	-	0.964	0.923	ATTTTGTAGT
B. lanceolatum BL02962_sense	SOX15	MA1152.1	6	15	-	0.964	0.908	GATTTGTTAT
B. lanceolatum BL02962_sense	SOX4	MA0867.2	7	16	+	1	0.882	TAACAAATCT
B. lanceolatum BL02962_sense	SOX4	MA0867.2	25	34	+	1	0.863	CTACAAAATC
B. lanceolatum BL02962_sense	SOX8	MA0868.2	6	15	+	0.886	0.859	ATAACAAATC
B. lanceolatum BL02962_antisense	FOXA1	MA0148.4	39	50	+	1	0.853	AAATAAACAAAC
B. lanceolatum BL02962_antisense	FOXA3	MA1683.1	39	49	+	1	0.908	AAATAAACAAA
B. lanceolatum BL02962_antisense	LHX1	MA1518.1	19	26	+	0.942	0.886	CAAATAAA
B. lanceolatum BL02962_antisense	LHX1	MA1518.1	23	30	+	0.942	0.886	TAAATAAC
B. lanceolatum BL02962_antisense	LHX1	MA1518.1	38	45	+	0.942	0.886	CAAATAAA
B. lanceolatum BL02962_antisense	LHX1	MA1518.1	0	7	-	0.909	0.855	AAGATAAA
B. lanceolatum BL02962_antisense	MEIS2(var.2)	MA1640.1	18	32	-	1	0.869	TTGTTATTTATTTGT
B. lanceolatum BL02962_antisense	PBX2	MA1113.2	19	31	+	1	0.896	CAAATAAATAACA
B. lanceolatum BL02962_antisense	SOX12	MA1561.1	13	23	+	1	0.899	TTCGAACAAAT
B. lanceolatum BL02962_antisense	SOX15	MA1152.1	3	12	+	0.916	0.881	ATCTTGTATG
B. lanceolatum BL02962_antisense	SOX15	MA1152.1	46	55	-	0.964	0.913	TGTTTGTTTG
B. lanceolatum BL02962_antisense	SOX15	MA1152.1	42	51	-	0.964	0.914	TGTTTGTTTA
B. lanceolatum BL02962_antisense	SOX15	MA1152.1	34	43	-	0.964	0.916	TATTTGTTTG
B. lanceolatum BL02962_antisense	SOX15	MA1152.1	30	39	-	0.964	0.913	TGTTTGTTTG
B. lanceolatum BL02962_antisense	SOX15	MA1152.1	26	35	-	0.964	0.913	TGTTTGTTAT
B. lanceolatum BL02962_antisense	SOX15	MA1152.1	15	24	-	0.964	0.913	TATTTGTTCG
B. lanceolatum BL02962_antisense	Sox3	MA0514.1	46	55	-	1	0.865	TGTTTGTTTG
B. lanceolatum BL02962_antisense	Sox3	MA0514.1	42	51	-	1	0.859	TGTTTGTTTA
B. lanceolatum BL02962_antisense	Sox3	MA0514.1	34	43	-	1	0.865	TATTTGTTTG
B. lanceolatum BL02962_antisense	Sox3	MA0514.1	30	39	-	1	0.865	TGTTTGTTTG
B. lanceolatum BL02962_antisense	Sox3	MA0514.1	15	24	-	1	0.853	TATTTGTTCG
B. lanceolatum BL02962_antisense	SOX4	MA0867.2	16	25	+	1	0.892	GAACAAATAA
B. lanceolatum BL02962_antisense	SOX4	MA0867.2	27	36	+	1	0.888	TAACAAACAA
B. lanceolatum BL02962_antisense	SOX4	MA0867.2	31	40	+	1	0.889	AAACAAACAA
B. lanceolatum BL02962_antisense	SOX4	MA0867.2	35	44	+	1	0.89	AAACAAATAA
B. lanceolatum BL02962_antisense	SOX4	MA0867.2	43	52	+	1	0.889	AAACAAACAA
B. lanceolatum BL02962_antisense	SOX8	MA0868.2	15	24	+	0.886	0.866	CGAACAAATA
B. lanceolatum BL02962_antisense	SOX8	MA0868.2	26	35	+	0.886	0.857	ATAACAAACA
B. lanceolatum BL02962_antisense	SOX8	MA0868.2	30	39	+	0.886	0.856	CAAACAAACA
B. lanceolatum BL02962_antisense	SOX8	MA0868.2	34	43	+	0.886	0.857	CAAACAAATA
B. lanceolatum BL02962_antisense	SOX8	MA0868.2	42	51	+	0.886	0.855	TAAACAAACA
B. lanceolatum BL02962_antisense	SOX8	MA0868.2	46	55	+	0.886	0.856	CAAACAAACA
B. lanceolatum BL03388_sense	EMX1	MA0612.2	65	72	-	1	0.897	TGAATTAA
B. lanceolatum BL03388_sense	EMX2	MA0886.1	64	73	-	1	0.899	TTGAATTAAG
B. lanceolatum BL03388_sense	EN1	MA0027.2	24	31	+	0.893	0.886	TCAATAAA
B. lanceolatum BL03388_sense	EN1	MA0027.2	65	72	-	1	0.944	TGAATTAA
B. lanceolatum BL03388_sense	EN2	MA0642.1	23	32	+	0.901	0.894	TTCAATAAAA
B. lanceolatum BL03388_sense	EN2	MA0642.1	64	73	-	1	0.918	TTGAATTAAG
B. lanceolatum BL03388_sense	FOXA3	MA1683.1	41	51	+	1	0.9	AACTAAACAAA
B. lanceolatum BL03388_sense	GBX1	MA0889.1	64	73	-	1	0.925	TTGAATTAAG
B. lanceolatum BL03388_sense	GBX2	MA0890.1	64	73	-	1	0.942	TTGAATTAAG
B. lanceolatum BL03388_sense	LHX1	MA1518.1	24	31	+	0.942	0.943	TCAATAAA
B. lanceolatum BL03388_sense	LHX1	MA1518.1	54	61	+	0.942	0.884	GGAATAAA
B. lanceolatum BL03388_sense	LHX1	MA1518.1	65	72	-	1	0.937	TGAATTAA
B. lanceolatum BL03388_sense	LHX1	MA1518.1	19	26	-	0.95	0.891	TGAATGAA
B. lanceolatum BL03388_sense	LHX2	MA0700.2	64	74	-	1	0.858	TTTGAATTAAG
B. lanceolatum BL03388_sense	Lhx4	MA0704.1	65	72	-	1	0.904	TGAATTAA
B. lanceolatum BL03388_sense	LHX5	MA1519.1	65	72	-	1	0.913	TGAATTAA
B. lanceolatum BL03388_sense	Lhx8	MA0705.1	65	72	+	0.868	0.872	TTAATTCA
B. lanceolatum BL03388_sense	Lhx8	MA0705.1	65	72	-	1	0.874	TGAATTAA
B. lanceolatum BL03388_sense	LHX9	MA0701.2	65	72	-	1	0.893	TGAATTAA
B. lanceolatum BL03388_sense	MEIS1	MA0498.2	9	15	-	1	0.996	GTGACAA
B. lanceolatum BL03388_sense	MEIS2	MA0774.1	8	15	-	1	0.882	GTGACAAA
B. lanceolatum BL03388_sense	MEIS3	MA0775.1	8	15	-	1	0.965	GTGACAAA
B. lanceolatum BL03388_sense	MSX1	MA0666.1	24	31	+	0.856	0.863	TCAATAAA
B. lanceolatum BL03388_sense	MSX1	MA0666.1	65	72	-	1	0.919	TGAATTAA
B. lanceolatum BL03388_sense	MSX2	MA0708.1	65	72	-	1	0.915	TGAATTAA
B. lanceolatum BL03388_sense	Msx3	MA0709.1	65	72	-	1	0.933	TGAATTAA
B. lanceolatum BL03388_sense	NKX6-1	MA0674.1	65	72	-	1	0.889	TGAATTAA
B. lanceolatum BL03388_sense	NKX6-2	MA0675.1	24	31	+	0.882	0.875	TCAATAAA
B. lanceolatum BL03388_sense	NKX6-2	MA0675.1	65	72	-	1	0.952	TGAATTAA
B. lanceolatum BL03388_sense	Pax2	MA0067.1	10	17	+	0.893	0.9	TGTCACAT
B. lanceolatum BL03388_sense	PITX2	MA1547.1	65	72	+	0.874	0.883	TTAATTCA
B. lanceolatum BL03388_sense	SOX15	MA1152.1	6	15	+	0.964	0.894	GGTTTGTCAC
B. lanceolatum BL03388_sense	SOX15	MA1152.1	44	53	-	0.964	0.936	ATTTTGTTTA
B. lanceolatum BL03388_sense	SOX15	MA1152.1	34	43	-	0.964	0.944	GTTTTGTTTT
B. lanceolatum BL03388_sense	SOX15	MA1152.1	29	38	-	0.964	0.944	GTTTTGTTTT
B. lanceolatum BL03388_sense	Sox3	MA0514.1	44	53	-	1	0.876	ATTTTGTTTA
B. lanceolatum BL03388_sense	Sox3	MA0514.1	34	43	-	1	0.904	GTTTTGTTTT
B. lanceolatum BL03388_sense	Sox3	MA0514.1	29	38	-	1	0.904	GTTTTGTTTT
B. lanceolatum BL03388_sense	SOX4	MA0867.2	30	39	+	1	0.903	AAACAAAACA
B. lanceolatum BL03388_sense	SOX4	MA0867.2	35	44	+	1	0.9	AAACAAAACT
B. lanceolatum BL03388_sense	SOX4	MA0867.2	45	54	+	1	0.897	AAACAAAATG
B. lanceolatum BL03388_sense	SOX4	MA0867.2	5	14	-	1	0.864	TGACAAACCA
B. lanceolatum BL03388_sense	Sox6	MA0515.1	34	43	-	0.964	0.856	GTTTTGTTTT
B. lanceolatum BL03388_sense	Sox6	MA0515.1	29	38	-	0.964	0.856	GTTTTGTTTT
B. lanceolatum BL03388_sense	SOX8	MA0868.2	29	38	+	0.886	0.875	AAAACAAAAC
B. lanceolatum BL03388_sense	SOX8	MA0868.2	34	43	+	0.886	0.875	AAAACAAAAC
B. lanceolatum BL03388_sense	SOX8	MA0868.2	44	53	+	0.886	0.869	TAAACAAAAT
B. lanceolatum BL03388_sense	TLX2	MA1577.1	65	72	-	1	0.981	TGAATTAA
B. lanceolaum BL03388_antisense	EN1	MA0027.2	45	52	+	0.909	0.901	ACAATCAA
B. lanceolaum BL03388_antisense	EN2	MA0642.1	44	53	+	0.926	0.922	CACAATCAAG
B. lanceolaum BL03388_antisense	LHX1	MA1518.1	45	52	+	0.96	0.96	ACAATCAA
B. lanceolaum BL03388_antisense	Lhx8	MA0705.1	45	52	+	0.932	0.854	ACAATCAA
B. lanceolaum BL03388_antisense	MSX1	MA0666.1	45	52	+	0.862	0.869	ACAATCAA
B. lanceolaum BL03388_antisense	NKX6-2	MA0675.1	45	52	+	0.881	0.873	ACAATCAA
B. lanceolaum BL03388_antisense	SOX13	MA1120.1	43	53	+	1	0.869	GCACAATCAAG
B. lanceolaum BL03388_antisense	SOX15	MA1152.1	42	51	-	1	0.935	TGATTGTGCT
B. lanceolaum BL03388_antisense	Sox17	MA0078.1	44	52	-	1	0.955	TTGATTGTG
B. lanceolaum BL03388_antisense	SOX2	MA0143.4	43	53	+	1	0.85	GCACAATCAAG
B. lanceolaum BL03388_antisense	Sox5	MA0087.1	43	49	-	1	0.867	ATTGTGC
B. lanceolaum BL03388_antisense	SOX8	MA0868.2	42	51	+	1	0.909	AGCACAATCA
B. lanceolaum BL03388_antisense	SOX9	MA0077.1	43	51	-	1	0.864	TGATTGTGC
C. intestinalis ENSCING00000019659_antisense	ASCL1	MA1100.2	41	50	+	0.909	0.886	TTCAGTTGTA
C. intestinalis ENSCING00000019659_antisense	ASCL1	MA1100.2	41	50	-	0.915	0.888	TACAACTGAA
C. intestinalis ENSCING00000019659_antisense	EMX2	MA0886.1	47	56	-	0.881	0.884	ATTGATTACA
C. intestinalis ENSCING00000019659_antisense	EN1	MA0027.2	48	55	+	0.909	0.91	GTAATCAA
C. intestinalis ENSCING00000019659_antisense	EN2	MA0642.1	47	56	+	0.926	0.891	TGTAATCAAT
C. intestinalis ENSCING00000019659_antisense	EN2	MA0642.1	47	56	-	0.907	0.874	ATTGATTACA
C. intestinalis ENSCING00000019659_antisense	LHX1	MA1518.1	10	17	+	0.911	0.855	TGCATAAG
C. intestinalis ENSCING00000019659_antisense	LHX1	MA1518.1	48	55	+	0.96	0.937	GTAATCAA
C. intestinalis ENSCING00000019659_antisense	LHX1	MA1518.1	48	55	-	0.967	0.943	TTGATTAC
C. intestinalis ENSCING00000019659_antisense	Lhx4	MA0704.1	48	55	-	0.917	0.917	TTGATTAC
C. intestinalis ENSCING00000019659_antisense	LHX6	MA0658.1	47	56	+	0.886	0.878	TGTAATCAAT
C. intestinalis ENSCING00000019659_antisense	LHX6	MA0658.1	47	56	-	0.855	0.854	ATTGATTACA
C. intestinalis ENSCING00000019659_antisense	Lhx8	MA0705.1	48	55	+	0.932	0.925	GTAATCAA
C. intestinalis ENSCING00000019659_antisense	Lhx8	MA0705.1	48	55	-	0.918	0.914	TTGATTAC
C. intestinalis ENSCING00000019659_antisense	NKX6-1	MA0674.1	48	55	-	0.937	0.909	TTGATTAC
C. intestinalis ENSCING00000019659_antisense	NKX6-2	MA0675.1	48	55	+	0.881	0.889	GTAATCAA
C. intestinalis ENSCING00000019659_antisense	NKX6-2	MA0675.1	48	55	-	0.966	0.951	TTGATTAC
C. intestinalis ENSCING00000019659_antisense	NKX6-3	MA1530.1	47	55	-	0.889	0.851	TTGATTACA
C. intestinalis ENSCING00000019659_antisense	OTX1	MA0711.1	48	55	+	1	0.94	GTAATCAA
C. intestinalis ENSCING00000019659_antisense	PITX1	MA0682.2	48	55	+	1	0.86	GTAATCAA
C. intestinalis ENSCING00000019659_antisense	PITX2	MA1547.1	48	55	+	1	0.858	GTAATCAA
C. intestinalis ENSCING00000019659_antisense	PITX3	MA0714.1	47	55	+	1	0.879	TGTAATCAA
C. intestinalis ENSCING00000019659_antisense	Ptf1a	MA1618.1	40	52	+	0.864	0.853	TTTCAGTTGTAAT
C. intestinalis ENSCING00000019659_antisense	Ptf1a(var.3)	MA1620.1	40	51	-	0.874	0.868	TTACAACTGAAA
C. intestinalis ENSCING00000019659_antisense	SOX15	MA1152.1	43	52	+	0.916	0.878	CAGTTGTAAT
L. anatina g13798.t1_antisense	EMX1	MA0612.2	16	23	+	1	0.926	ACAATTAA
L. anatina g13798.t1_antisense	EMX2	MA0886.1	15	24	+	1	0.923	AACAATTAAT
L. anatina g13798.t1_antisense	EN1	MA0027.2	16	23	+	1	0.986	ACAATTAA
L. anatina g13798.t1_antisense	EN2	MA0642.1	15	24	+	1	0.985	AACAATTAAT
L. anatina g13798.t1_antisense	GBX1	MA0889.1	15	24	+	1	0.973	AACAATTAAT
L. anatina g13798.t1_antisense	GBX2	MA0890.1	15	24	+	1	0.995	AACAATTAAT
L. anatina g13798.t1_antisense	Isl1	MA1608.1	15	25	+	0.873	0.86	AACAATTAATA
L. anatina g13798.t1_antisense	ISL2	MA0914.1	16	23	+	0.961	0.951	ACAATTAA
L. anatina g13798.t1_antisense	LHX1	MA1518.1	16	23	+	1	0.997	ACAATTAA
L. anatina g13798.t1_antisense	LHX1	MA1518.1	41	48	-	0.911	0.858	CACATAAA
L. anatina g13798.t1_antisense	LHX1	MA1518.1	31	38	-	0.942	0.886	AAAATAAG
L. anatina g13798.t1_antisense	LHX1	MA1518.1	20	27	-	0.962	0.906	GATATTAA
L. anatina g13798.t1_antisense	LHX2	MA0700.2	14	24	+	1	0.987	CAACAATTAAT
L. anatina g13798.t1_antisense	Lhx3	MA0135.1	14	26	-	1	0.872	ATATTAATTGTTG
L. anatina g13798.t1_antisense	Lhx4	MA0704.1	16	23	+	1	0.93	ACAATTAA
L. anatina g13798.t1_antisense	Lhx4	MA0704.1	16	23	-	0.852	0.857	TTAATTGT
L. anatina g13798.t1_antisense	LHX5	MA1519.1	16	23	+	1	0.942	ACAATTAA
L. anatina g13798.t1_antisense	Lhx8	MA0705.1	16	23	+	1	0.913	ACAATTAA
L. anatina g13798.t1_antisense	Lhx8	MA0705.1	16	23	-	0.918	0.91	TTAATTGT
L. anatina g13798.t1_antisense	LHX9	MA0701.2	16	23	+	1	0.923	ACAATTAA
L. anatina g13798.t1_antisense	MSX1	MA0666.1	16	23	+	1	0.995	ACAATTAA
L. anatina g13798.t1_antisense	MSX2	MA0708.1	16	23	+	1	0.991	ACAATTAA
L. anatina g13798.t1_antisense	Msx3	MA0709.1	16	23	+	1	0.997	ACAATTAA
L. anatina g13798.t1_antisense	NKX6-1	MA0674.1	16	23	+	1	0.928	ACAATTAA
L. anatina g13798.t1_antisense	NKX6-2	MA0675.1	16	23	+	1	0.984	ACAATTAA
L. anatina g13798.t1_antisense	NKX6-2	MA0675.1	20	27	-	0.971	0.927	GATATTAA
L. anatina g13798.t1_antisense	NKX6-3	MA1530.1	16	24	+	0.883	0.862	ACAATTAAT
L. anatina g13798.t1_antisense	SOX13	MA1120.1	14	24	+	1	0.87	CAACAATTAAT
L. anatina g13798.t1_antisense	SOX14	MA1562.1	12	21	+	1	0.856	GGCAACAATT
L. anatina g13798.t1_antisense	SOX15	MA1152.1	13	22	-	1	0.944	TAATTGTTGC
L. anatina g13798.t1_antisense	Sox17	MA0078.1	15	23	-	1	0.946	TTAATTGTT
L. anatina g13798.t1_antisense	SOX2	MA0143.4	14	24	+	1	0.852	CAACAATTAAT
L. anatina g13798.t1_antisense	SOX4	MA0867.2	14	23	+	0.962	0.856	CAACAATTAA
L. anatina g13798.t1_antisense	Sox5	MA0087.1	14	20	-	1	0.998	ATTGTTG
L. anatina g13798.t1_antisense	SOX8	MA0868.2	13	22	+	1	0.956	GCAACAATTA
L. anatina g13798.t1_antisense	SOX9	MA0077.1	14	22	-	1	0.914	TAATTGTTG
L. anatina g13798.t1_antisense	TLX2	MA1577.1	16	23	+	1	0.995	ACAATTAA
L. anatina g33597.t1_sense	EMX2	MA0886.1	6	15	-	0.883	0.886	GTTTATTACT
L. anatina g33597.t1_sense	EN1	MA0027.2	7	14	+	0.893	0.895	GTAATAAA
L. anatina g33597.t1_sense	EN2	MA0642.1	6	15	+	0.901	0.875	AGTAATAAAC
L. anatina g33597.t1_sense	EN2	MA0642.1	6	15	-	0.9	0.869	GTTTATTACT
L. anatina g33597.t1_sense	LHX1	MA1518.1	7	14	+	0.942	0.92	GTAATAAA
L. anatina g33597.t1_sense	LHX1	MA1518.1	17	24	+	0.942	0.887	GAAATAAA
L. anatina g33597.t1_sense	LHX1	MA1518.1	7	14	-	0.962	0.938	TTTATTAC
L. anatina g33597.t1_sense	Lhx4	MA0704.1	7	14	-	0.916	0.916	TTTATTAC
L. anatina g33597.t1_sense	LHX6	MA0658.1	6	15	+	0.862	0.869	AGTAATAAAC
L. anatina g33597.t1_sense	Lhx8	MA0705.1	7	14	+	0.884	0.884	GTAATAAA
L. anatina g33597.t1_sense	Lhx8	MA0705.1	7	14	-	0.878	0.879	TTTATTAC
L. anatina g33597.t1_sense	NKX6-1	MA0674.1	7	14	-	0.946	0.917	TTTATTAC
L. anatina g33597.t1_sense	NKX6-2	MA0675.1	7	14	+	0.882	0.89	GTAATAAA
L. anatina g33597.t1_sense	NKX6-2	MA0675.1	7	14	-	0.971	0.955	TTTATTAC
L. anatina g33597.t1_sense	SOX15	MA1152.1	43	52	-	0.916	0.904	TTCTTGTTCT
L. anatina g33597.t1_sense	SOX8	MA0868.2	43	52	+	0.867	0.866	AGAACAAGAA
C. teleta CapteG227573_antisense	MEIS1	MA0498.2	52	58	+	0.868	0.866	TTGACGC
C. teleta CapteG227573_antisense	SOX15	MA1152.1	60	69	+	0.964	0.967	CTTTTGTTTT
C. teleta CapteG227573_antisense	Sox3	MA0514.1	60	69	+	1	0.947	CTTTTGTTTT
C. teleta CapteG227573_antisense	SOX4	MA0867.2	59	68	-	1	0.913	AAACAAAAGC
C. teleta CapteG227573_antisense	Sox6	MA0515.1	60	69	+	0.964	0.871	CTTTTGTTTT
C. teleta CapteG227573_antisense	SOX8	MA0868.2	60	69	-	0.886	0.883	AAAACAAAAG
O. bimaculoides Ocbimv22017627m.g_sense	FOXA1	MA0148.4	34	45	+	1	0.854	AAATAAACAAAA
O. bimaculoides Ocbimv22017627m.g_sense	FOXA1	MA0148.4	44	55	+	1	0.953	AAGTAAACAGAA
O. bimaculoides Ocbimv22017627m.g_sense	FOXA2	MA0047.3	44	54	+	1	0.996	AAGTAAACAGA
O. bimaculoides Ocbimv22017627m.g_sense	FOXA3	MA1683.1	34	44	+	1	0.908	AAATAAACAAA
O. bimaculoides Ocbimv22017627m.g_sense	FOXA3	MA1683.1	44	54	+	1	0.999	AAGTAAACAGA
O. bimaculoides Ocbimv22017627m.g_sense	LHX1	MA1518.1	18	25	+	0.92	0.865	AACATGAA
O. bimaculoides Ocbimv22017627m.g_sense	LHX1	MA1518.1	33	40	+	0.942	0.886	CAAATAAA
O. bimaculoides Ocbimv22017627m.g_sense	MEIS1	MA0498.2	70	76	+	0.896	0.895	AAGACAA
O. bimaculoides Ocbimv22017627m.g_sense	Pax2	MA0067.1	19	26	-	0.972	0.873	TTTCATGT
O. bimaculoides Ocbimv22017627m.g_sense	SOX15	MA1152.1	70	79	-	0.916	0.884	GCCTTGTCTT
O. bimaculoides Ocbimv22017627m.g_sense	SOX15	MA1152.1	37	46	-	0.964	0.965	CTTTTGTTTA
O. bimaculoides Ocbimv22017627m.g_sense	SOX15	MA1152.1	29	38	-	0.964	0.911	TATTTGTTGG
O. bimaculoides Ocbimv22017627m.g_sense	SOX18	MA1563.1	72	79	+	0.86	0.877	GACAAGGC
O. bimaculoides Ocbimv22017627m.g_sense	Sox3	MA0514.1	37	46	-	1	0.931	CTTTTGTTTA
O. bimaculoides Ocbimv22017627m.g_sense	SOX4	MA0867.2	30	39	+	1	0.888	CAACAAATAA
O. bimaculoides Ocbimv22017627m.g_sense	SOX4	MA0867.2	38	47	+	1	0.911	AAACAAAAGT
O. bimaculoides Ocbimv22017627m.g_sense	SOX4	MA0867.2	71	80	+	0.926	0.902	AGACAAGGCC
O. bimaculoides Ocbimv22017627m.g_sense	Sox6	MA0515.1	70	79	-	0.921	0.92	GCCTTGTCTT
O. bimaculoides Ocbimv22017627m.g_sense	Sox6	MA0515.1	37	46	-	0.964	0.856	CTTTTGTTTA
O. bimaculoides Ocbimv22017627m.g_sense	SOX8	MA0868.2	29	38	+	0.886	0.855	CCAACAAATA
O. bimaculoides Ocbimv22017627m.g_sense	SOX8	MA0868.2	37	46	+	0.886	0.88	TAAACAAAAG
O. bimaculoides Ocbimv22017627m.g_antisense	EN1	MA0027.2	45	52	-	0.893	0.851	GAAATAAG
O. bimaculoides Ocbimv22017627m.g_antisense	LHX1	MA1518.1	10	17	+	0.942	0.887	GAAATAAA
O. bimaculoides Ocbimv22017627m.g_antisense	LHX1	MA1518.1	15	22	+	0.942	0.885	AAAATAAA
O. bimaculoides Ocbimv22017627m.g_antisense	LHX1	MA1518.1	45	52	-	0.942	0.887	GAAATAAG
O. bimaculoides Ocbimv22017627m.g_antisense	SOX15	MA1152.1	26	35	+	0.916	0.85	AACTTGTATA
O. bimaculoides Ocbimv22017627m.g_antisense	SOX15	MA1152.1	55	64	+	0.964	0.917	TATTTGTTTA
O. bimaculoides Ocbimv22017627m.g_antisense	SOX15	MA1152.1	20	29	-	0.964	0.903	AGTTTGTTTT
O. bimaculoides Ocbimv22017627m.g_antisense	Sox3	MA0514.1	55	64	+	1	0.859	TATTTGTTTA
O. bimaculoides Ocbimv22017627m.g_antisense	Sox3	MA0514.1	20	29	-	1	0.866	AGTTTGTTTT
O. bimaculoides Ocbimv22017627m.g_antisense	SOX4	MA0867.2	21	30	+	1	0.876	AAACAAACTT
O. bimaculoides Ocbimv22017627m.g_antisense	SOX4	MA0867.2	54	63	-	1	0.887	AAACAAATAT
O. bimaculoides Ocbimv22017627m.g_antisense	SOX8	MA0868.2	20	29	+	0.886	0.856	AAAACAAACT
O. bimaculoides Ocbimv22017627m.g_antisense	SOX8	MA0868.2	55	64	-	0.886	0.856	TAAACAAATA
S. mansoni Smp_196410_sense	ASCL1	MA1100.2	79	88	+	1	0.939	TTCAGCTGAA
S. mansoni Smp_196410_sense	ASCL1	MA1100.2	79	88	-	1	0.939	TTCAGCTGAA
S. mansoni Smp_196410_sense	Ascl2	MA0816.1	79	88	+	1	0.883	TTCAGCTGAA
S. mansoni Smp_196410_sense	Ascl2	MA0816.1	79	88	-	1	0.883	TTCAGCTGAA
S. mansoni Smp_196410_sense	Atoh1	MA0461.2	18	27	+	1	0.955	TCCATATGCA
S. mansoni Smp_196410_sense	Atoh1	MA0461.2	18	27	-	1	0.95	TGCATATGGA
S. mansoni Smp_196410_sense	ATOH7	MA1468.1	18	27	+	1	0.891	TCCATATGCA
S. mansoni Smp_196410_sense	ATOH7	MA1468.1	18	27	-	1	0.896	TGCATATGGA
S. mansoni Smp_196410_sense	LHX1	MA1518.1	85	92	+	0.942	0.883	TGAATAAT
S. mansoni Smp_196410_sense	LHX1	MA1518.1	30	37	-	0.909	0.855	TAGATAAA
S. mansoni Smp_196410_sense	LHX1	MA1518.1	7	14	-	0.942	0.886	AAAATAAG
S. mansoni Smp_196410_sense	Ptf1a(var.2)	MA1619.1	78	89	+	1	0.956	CTTCAGCTGAAT
S. mansoni Smp_196410_sense	Ptf1a(var.2)	MA1619.1	78	89	-	1	0.956	ATTCAGCTGAAG
S. mansoni Smp_196410_sense	SOX18	MA1563.1	58	65	+	0.955	0.911	AACGATGT
S. mansoni Smp_196410_sense	SOX18	MA1563.1	71	78	-	0.949	0.859	GGCAACGA
A. vaga GSADVG00042435001_sense	EMX1	MA0612.2	14	21	+	1	0.995	CTAATTAC
A. vaga GSADVG00042435001_sense	EMX1	MA0612.2	14	21	-	1	1	GTAATTAG
A. vaga GSADVG00042435001_sense	EMX2	MA0886.1	13	22	+	1	0.992	ACTAATTACA
A. vaga GSADVG00042435001_sense	EMX2	MA0886.1	22	31	-	0.881	0.887	GGTGATTAAT
A. vaga GSADVG00042435001_sense	EMX2	MA0886.1	13	22	-	1	0.997	TGTAATTAGT
A. vaga GSADVG00042435001_sense	EN1	MA0027.2	14	21	+	1	0.997	CTAATTAC
A. vaga GSADVG00042435001_sense	EN1	MA0027.2	23	30	+	0.909	0.909	TTAATCAC
A. vaga GSADVG00042435001_sense	EN1	MA0027.2	37	44	-	0.893	0.886	TCAATAAA
A. vaga GSADVG00042435001_sense	EN1	MA0027.2	14	21	-	1	0.998	GTAATTAG
A. vaga GSADVG00042435001_sense	EN2	MA0642.1	13	22	+	1	0.962	ACTAATTACA
A. vaga GSADVG00042435001_sense	EN2	MA0642.1	22	31	+	0.926	0.899	ATTAATCACC
A. vaga GSADVG00042435001_sense	EN2	MA0642.1	36	45	-	0.901	0.898	CTCAATAAAT
A. vaga GSADVG00042435001_sense	EN2	MA0642.1	22	31	-	0.907	0.875	GGTGATTAAT
A. vaga GSADVG00042435001_sense	EN2	MA0642.1	13	22	-	1	0.961	TGTAATTAGT
A. vaga GSADVG00042435001_sense	GBX1	MA0889.1	13	22	+	1	0.992	ACTAATTACA
A. vaga GSADVG00042435001_sense	GBX1	MA0889.1	13	22	-	1	0.982	TGTAATTAGT
A. vaga GSADVG00042435001_sense	GBX2	MA0890.1	13	22	+	1	0.985	ACTAATTACA
A. vaga GSADVG00042435001_sense	GBX2	MA0890.1	13	22	-	1	0.984	TGTAATTAGT
A. vaga GSADVG00042435001_sense	Isl1	MA1608.1	18	28	+	1	0.876	TTACATTAATC
A. vaga GSADVG00042435001_sense	LHX1	MA1518.1	14	21	+	1	0.975	CTAATTAC
A. vaga GSADVG00042435001_sense	LHX1	MA1518.1	19	26	+	0.97	0.912	TACATTAA
A. vaga GSADVG00042435001_sense	LHX1	MA1518.1	23	30	+	0.96	0.936	TTAATCAC
A. vaga GSADVG00042435001_sense	LHX1	MA1518.1	37	44	-	0.942	0.943	TCAATAAA
A. vaga GSADVG00042435001_sense	LHX1	MA1518.1	31	38	-	0.962	0.904	AATATTAG
A. vaga GSADVG00042435001_sense	LHX1	MA1518.1	23	30	-	0.967	0.944	GTGATTAA
A. vaga GSADVG00042435001_sense	LHX1	MA1518.1	14	21	-	1	0.975	GTAATTAG
A. vaga GSADVG00042435001_sense	LHX2	MA0700.2	12	22	+	1	0.883	GACTAATTACA
A. vaga GSADVG00042435001_sense	LHX2	MA0700.2	13	23	-	1	0.873	ATGTAATTAGT
A. vaga GSADVG00042435001_sense	Lhx4	MA0704.1	14	21	+	1	0.989	CTAATTAC
A. vaga GSADVG00042435001_sense	Lhx4	MA0704.1	23	30	-	0.917	0.923	GTGATTAA
A. vaga GSADVG00042435001_sense	Lhx4	MA0704.1	14	21	-	1	0.991	GTAATTAG
A. vaga GSADVG00042435001_sense	LHX5	MA1519.1	14	21	+	1	0.998	CTAATTAC
A. vaga GSADVG00042435001_sense	LHX5	MA1519.1	14	21	-	1	0.999	GTAATTAG
A. vaga GSADVG00042435001_sense	LHX6	MA0658.1	13	22	+	1	0.978	ACTAATTACA
A. vaga GSADVG00042435001_sense	LHX6	MA0658.1	22	31	+	0.886	0.882	ATTAATCACC
A. vaga GSADVG00042435001_sense	LHX6	MA0658.1	22	31	-	0.855	0.861	GGTGATTAAT
A. vaga GSADVG00042435001_sense	LHX6	MA0658.1	13	22	-	1	0.978	TGTAATTAGT
A. vaga GSADVG00042435001_sense	Lhx8	MA0705.1	14	21	+	1	0.995	CTAATTAC
A. vaga GSADVG00042435001_sense	Lhx8	MA0705.1	23	30	+	0.932	0.926	TTAATCAC
A. vaga GSADVG00042435001_sense	Lhx8	MA0705.1	23	30	-	0.918	0.914	GTGATTAA
A. vaga GSADVG00042435001_sense	Lhx8	MA0705.1	14	21	-	1	0.988	GTAATTAG
A. vaga GSADVG00042435001_sense	LHX9	MA0701.2	14	21	+	1	0.998	CTAATTAC
A. vaga GSADVG00042435001_sense	LHX9	MA0701.2	14	21	-	1	0.961	GTAATTAG
A. vaga GSADVG00042435001_sense	MEIS1	MA0498.2	55	61	-	1	0.998	GTGACAG
A. vaga GSADVG00042435001_sense	MEIS1(var.2)	MA1639.1	19	31	+	1	0.977	TACATTAATCACC
A. vaga GSADVG00042435001_sense	MEIS2	MA0774.1	54	61	-	1	0.969	GTGACAGT
A. vaga GSADVG00042435001_sense	MEIS2(var.2)	MA1640.1	18	32	-	0.896	0.919	AGGTGATTAATGTAA
A. vaga GSADVG00042435001_sense	MEIS3	MA0775.1	54	61	-	1	0.982	GTGACAGT
A. vaga GSADVG00042435001_sense	MSX1	MA0666.1	14	21	+	1	0.957	CTAATTAC
A. vaga GSADVG00042435001_sense	MSX1	MA0666.1	37	44	-	0.856	0.863	TCAATAAA
A. vaga GSADVG00042435001_sense	MSX1	MA0666.1	14	21	-	1	0.955	GTAATTAG
A. vaga GSADVG00042435001_sense	MSX2	MA0708.1	14	21	+	1	0.947	CTAATTAC
A. vaga GSADVG00042435001_sense	MSX2	MA0708.1	14	21	-	1	0.94	GTAATTAG
A. vaga GSADVG00042435001_sense	Msx3	MA0709.1	14	21	+	1	0.963	CTAATTAC
A. vaga GSADVG00042435001_sense	Msx3	MA0709.1	14	21	-	1	0.963	GTAATTAG
A. vaga GSADVG00042435001_sense	NKX6-1	MA0674.1	14	21	+	1	0.964	CTAATTAC
A. vaga GSADVG00042435001_sense	NKX6-1	MA0674.1	19	26	+	0.973	0.866	TACATTAA
A. vaga GSADVG00042435001_sense	NKX6-1	MA0674.1	23	30	-	0.937	0.947	GTGATTAA
A. vaga GSADVG00042435001_sense	NKX6-1	MA0674.1	14	21	-	1	0.959	GTAATTAG
A. vaga GSADVG00042435001_sense	NKX6-2	MA0675.1	14	21	+	1	0.983	CTAATTAC
A. vaga GSADVG00042435001_sense	NKX6-2	MA0675.1	19	26	+	0.988	0.942	TACATTAA
A. vaga GSADVG00042435001_sense	NKX6-2	MA0675.1	23	30	+	0.881	0.871	TTAATCAC
A. vaga GSADVG00042435001_sense	NKX6-2	MA0675.1	37	44	-	0.882	0.875	TCAATAAA
A. vaga GSADVG00042435001_sense	NKX6-2	MA0675.1	31	38	-	0.971	0.905	AATATTAG
A. vaga GSADVG00042435001_sense	NKX6-2	MA0675.1	23	30	-	0.966	0.968	GTGATTAA
A. vaga GSADVG00042435001_sense	NKX6-2	MA0675.1	14	21	-	1	0.978	GTAATTAG
A. vaga GSADVG00042435001_sense	NKX6-3	MA1530.1	14	22	+	0.883	0.863	CTAATTACA
A. vaga GSADVG00042435001_sense	NKX6-3	MA1530.1	19	27	+	1	0.91	TACATTAAT
A. vaga GSADVG00042435001_sense	NKX6-3	MA1530.1	22	30	-	0.889	0.9	GTGATTAAT
A. vaga GSADVG00042435001_sense	NKX6-3	MA1530.1	13	21	-	0.883	0.858	GTAATTAGT
A. vaga GSADVG00042435001_sense	OTX1	MA0711.1	23	30	+	1	0.947	TTAATCAC
A. vaga GSADVG00042435001_sense	OTX2	MA0712.2	21	32	-	1	0.854	AGGTGATTAATG
A. vaga GSADVG00042435001_sense	Pax2	MA0067.1	56	63	+	1	0.98	TGTCACGA
A. vaga GSADVG00042435001_sense	PBX2	MA1113.2	19	31	+	0.881	0.92	TACATTAATCACC
A. vaga GSADVG00042435001_sense	PHOX2A	MA0713.1	15	25	+	0.881	0.912	TAATTACATTA
A. vaga GSADVG00042435001_sense	PHOX2A	MA0713.1	15	25	-	1	0.992	TAATGTAATTA
A. vaga GSADVG00042435001_sense	PHOX2B	MA0681.2	12	27	-	0.886	0.887	ATTAATGTAATTAGTC
A. vaga GSADVG00042435001_sense	PITX1	MA0682.2	23	30	+	1	0.862	TTAATCAC
A. vaga GSADVG00042435001_sense	PITX2	MA1547.1	23	30	+	1	0.866	TTAATCAC
A. vaga GSADVG00042435001_sense	PITX3	MA0714.1	22	30	+	1	0.892	ATTAATCAC
A. vaga GSADVG00042435001_sense	TLX2	MA1577.1	14	21	+	1	0.995	CTAATTAC
A. vaga GSADVG00042435001_sense	TLX2	MA1577.1	14	21	-	1	0.999	GTAATTAG
C. elegans B0412.1a.1_antisense	EMX2	MA0886.1	8	17	-	0.883	0.883	TTTTATTATT
C. elegans B0412.1a.1_antisense	EN1	MA0027.2	0	7	+	0.893	0.894	TTAATAAA
C. elegans B0412.1a.1_antisense	EN1	MA0027.2	9	16	+	0.893	0.893	ATAATAAA
C. elegans B0412.1a.1_antisense	EN2	MA0642.1	8	17	+	0.901	0.866	AATAATAAAA
C. elegans B0412.1a.1_antisense	EN2	MA0642.1	8	17	-	0.9	0.865	TTTTATTATT
C. elegans B0412.1a.1_antisense	LHX1	MA1518.1	0	7	+	0.942	0.918	TTAATAAA
C. elegans B0412.1a.1_antisense	LHX1	MA1518.1	6	13	+	0.942	0.885	AAAATAAT
C. elegans B0412.1a.1_antisense	LHX1	MA1518.1	9	16	+	0.942	0.918	ATAATAAA
C. elegans B0412.1a.1_antisense	LHX1	MA1518.1	9	16	-	0.962	0.937	TTTATTAT
C. elegans B0412.1a.1_antisense	LHX1	MA1518.1	0	7	-	0.962	0.937	TTTATTAA
C. elegans B0412.1a.1_antisense	Lhx4	MA0704.1	9	16	-	0.916	0.914	TTTATTAT
C. elegans B0412.1a.1_antisense	Lhx4	MA0704.1	0	7	-	0.916	0.925	TTTATTAA
C. elegans B0412.1a.1_antisense	LHX6	MA0658.1	8	17	+	0.862	0.864	AATAATAAAA
C. elegans B0412.1a.1_antisense	Lhx8	MA0705.1	0	7	+	0.884	0.886	TTAATAAA
C. elegans B0412.1a.1_antisense	Lhx8	MA0705.1	9	16	+	0.884	0.881	ATAATAAA
C. elegans B0412.1a.1_antisense	Lhx8	MA0705.1	9	16	-	0.878	0.875	TTTATTAT
C. elegans B0412.1a.1_antisense	Lhx8	MA0705.1	0	7	-	0.878	0.88	TTTATTAA
C. elegans B0412.1a.1_antisense	NKX6-1	MA0674.1	9	16	-	0.946	0.918	TTTATTAT
C. elegans B0412.1a.1_antisense	NKX6-1	MA0674.1	0	7	-	0.946	0.953	TTTATTAA
C. elegans B0412.1a.1_antisense	NKX6-2	MA0675.1	0	7	+	0.882	0.89	TTAATAAA
C. elegans B0412.1a.1_antisense	NKX6-2	MA0675.1	9	16	+	0.882	0.89	ATAATAAA
C. elegans B0412.1a.1_antisense	NKX6-2	MA0675.1	9	16	-	0.971	0.956	TTTATTAT
C. elegans B0412.1a.1_antisense	NKX6-2	MA0675.1	0	7	-	0.971	0.972	TTTATTAA
C. elegans B0412.1a.1_antisense	NKX6-3	MA1530.1	8	16	-	0.891	0.866	TTTATTATT
C. elegans B0412.1a.1_antisense	SOX15	MA1152.1	15	24	-	0.964	0.937	ATTTTGTTTT
C. elegans B0412.1a.1_antisense	Sox3	MA0514.1	15	24	-	1	0.892	ATTTTGTTTT
C. elegans B0412.1a.1_antisense	SOX4	MA0867.2	16	25	+	1	0.893	AAACAAAATT
C. elegans B0412.1a.1_antisense	SOX8	MA0868.2	15	24	+	0.886	0.872	AAAACAAAAT

## Sheet: inv-EN2_TFBS
CRE / CRE-like sequence	TFBS	TFBS ID	Start Position	End Position	Strand	Core Match Score	Matrix Match Score	Sequence
inv/EN2	Atoh1	MA0461.2	7	16	+	1	0.946	TGCATATGCA
inv/EN2	Atoh1	MA0461.2	7	16	-	1	0.946	TGCATATGCA
inv/EN2	ATOH7	MA1468.1	7	16	+	1	0.889	TGCATATGCA
inv/EN2	ATOH7	MA1468.1	7	16	-	1	0.889	TGCATATGCA
inv/EN2	EMX1	MA0612.2	46	53	+	1	0.99	ATAATTAA
inv/EN2	EMX1	MA0612.2	46	53	-	1	0.99	TTAATTAT
inv/EN2	EMX2	MA0886.1	45	54	+	1	0.991	TATAATTAAA
inv/EN2	EMX2	MA0886.1	45	54	-	1	0.987	TTTAATTATA
inv/EN2	EMX2	MA0886.1	345	354	-	0.883	0.885	TTTTATTACT
inv/EN2	EN1	MA0027.2	46	53	+	1	0.993	ATAATTAA
inv/EN2	EN1	MA0027.2	46	53	-	1	0.991	TTAATTAT
inv/EN2	EN1	MA0027.2	97	104	-	0.909	0.866	GAAATCAG
inv/EN2	EN1	MA0027.2	313	320	+	0.897	0.85	TGAATGAG
inv/EN2	EN1	MA0027.2	346	353	+	0.893	0.895	GTAATAAA
inv/EN2	EN2	MA0642.1	45	54	+	1	0.954	TATAATTAAA
inv/EN2	EN2	MA0642.1	45	54	-	1	0.954	TTTAATTATA
inv/EN2	EN2	MA0642.1	96	105	-	0.926	0.851	TGAAATCAGT
inv/EN2	EN2	MA0642.1	345	354	+	0.901	0.868	AGTAATAAAA
inv/EN2	EN2	MA0642.1	345	354	-	0.9	0.868	TTTTATTACT
inv/EN2	GBX1	MA0889.1	45	54	+	1	0.969	TATAATTAAA
inv/EN2	GBX1	MA0889.1	45	54	-	1	0.97	TTTAATTATA
inv/EN2	GBX2	MA0890.1	45	54	+	1	0.98	TATAATTAAA
inv/EN2	GBX2	MA0890.1	45	54	-	1	0.979	TTTAATTATA
inv/EN2	Isl1	MA1608.1	248	258	-	1	0.872	CAGCATTAACT
inv/EN2	ISL2	MA0914.1	159	166	-	1	0.886	GCACTTTG
inv/EN2	ISL2	MA0914.1	357	364	+	0.917	0.899	ACATTTAT
inv/EN2	LHX1	MA1518.1	46	53	+	1	0.973	ATAATTAA
inv/EN2	LHX1	MA1518.1	46	53	-	1	0.973	TTAATTAT
inv/EN2	LHX1	MA1518.1	71	78	+	0.917	0.862	AAGATGAA
inv/EN2	LHX1	MA1518.1	83	90	+	0.917	0.862	GGGATGAC
inv/EN2	LHX1	MA1518.1	88	95	+	0.93	0.876	GACATCAG
inv/EN2	LHX1	MA1518.1	97	104	-	0.96	0.904	GAAATCAG
inv/EN2	LHX1	MA1518.1	154	161	+	0.927	0.873	CAGATCAA
inv/EN2	LHX1	MA1518.1	206	213	-	0.967	0.909	GGGATTAG
inv/EN2	LHX1	MA1518.1	229	236	-	0.967	0.909	AAGATTAA
inv/EN2	LHX1	MA1518.1	250	257	-	0.97	0.909	AGCATTAA
inv/EN2	LHX1	MA1518.1	300	307	-	0.909	0.855	AAGATAAA
inv/EN2	LHX1	MA1518.1	309	316	+	0.912	0.916	GCTATGAA
inv/EN2	LHX1	MA1518.1	313	320	+	0.95	0.891	TGAATGAG
inv/EN2	LHX1	MA1518.1	335	342	-	0.942	0.883	TGAATAAA
inv/EN2	LHX1	MA1518.1	339	346	+	0.93	0.908	TTCATCAG
inv/EN2	LHX1	MA1518.1	339	346	-	0.917	0.897	CTGATGAA
inv/EN2	LHX1	MA1518.1	346	353	+	0.942	0.92	GTAATAAA
inv/EN2	LHX1	MA1518.1	346	353	-	0.962	0.938	TTTATTAC
inv/EN2	LHX1	MA1518.1	360	367	+	0.903	0.882	TTTATAAA
inv/EN2	LHX1	MA1518.1	360	367	-	0.903	0.882	TTTATAAA
inv/EN2	LHX2	MA0700.2	44	54	+	1	0.873	ATATAATTAAA
inv/EN2	LHX2	MA0700.2	45	55	-	1	0.872	GTTTAATTATA
inv/EN2	Lhx4	MA0704.1	46	53	+	1	0.996	ATAATTAA
inv/EN2	Lhx4	MA0704.1	46	53	-	1	0.989	TTAATTAT
inv/EN2	Lhx4	MA0704.1	346	353	-	0.916	0.916	TTTATTAC
inv/EN2	LHX5	MA1519.1	46	53	+	1	0.987	ATAATTAA
inv/EN2	LHX5	MA1519.1	46	53	-	1	0.989	TTAATTAT
inv/EN2	LHX6	MA0658.1	45	54	+	1	0.964	TATAATTAAA
inv/EN2	LHX6	MA0658.1	45	54	-	1	0.956	TTTAATTATA
inv/EN2	LHX6	MA0658.1	345	354	+	0.862	0.865	AGTAATAAAA
inv/EN2	Lhx8	MA0705.1	46	53	+	1	0.981	ATAATTAA
inv/EN2	Lhx8	MA0705.1	46	53	-	1	0.981	TTAATTAT
inv/EN2	Lhx8	MA0705.1	346	353	+	0.884	0.884	GTAATAAA
inv/EN2	Lhx8	MA0705.1	346	353	-	0.878	0.879	TTTATTAC
inv/EN2	LHX9	MA0701.2	46	53	+	1	0.957	ATAATTAA
inv/EN2	LHX9	MA0701.2	46	53	-	1	0.96	TTAATTAT
inv/EN2	MEIS1	MA0498.2	86	92	+	1	0.998	ATGACAT
inv/EN2	MEIS1	MA0498.2	215	221	+	0.888	0.887	AGGACAA
inv/EN2	MEIS2	MA0774.1	86	93	+	1	0.895	ATGACATC
inv/EN2	MEIS3	MA0775.1	86	93	+	1	0.971	ATGACATC
inv/EN2	MSX1	MA0666.1	46	53	+	1	0.952	ATAATTAA
inv/EN2	MSX1	MA0666.1	46	53	-	1	0.952	TTAATTAT
inv/EN2	MSX2	MA0708.1	46	53	+	1	0.938	ATAATTAA
inv/EN2	MSX2	MA0708.1	46	53	-	1	0.936	TTAATTAT
inv/EN2	Msx3	MA0709.1	46	53	+	1	0.961	ATAATTAA
inv/EN2	Msx3	MA0709.1	46	53	-	1	0.96	TTAATTAT
inv/EN2	NKX2-3	MA0672.1	104	113	+	1	0.943	CACACTTGGC
inv/EN2	NKX2-3	MA0672.1	158	167	-	1	0.936	AGCACTTTGA
inv/EN2	NKX2-5	MA0063.2	173	183	+	0.884	0.914	ACCACTAAAAA
inv/EN2	Nkx2-5(var.2)	MA0503.1	57	67	-	0.943	0.858	CATCTCTCACC
inv/EN2	NKX2-8	MA0673.1	105	113	+	1	0.932	ACACTTGGC
inv/EN2	NKX2-8	MA0673.1	158	166	-	1	0.916	GCACTTTGA
inv/EN2	NKX2-8	MA0673.1	174	182	+	0.878	0.876	CCACTAAAA
inv/EN2	NKX2-8	MA0673.1	196	204	-	0.893	0.88	ATACTTAAG
inv/EN2	NKX2-8	MA0673.1	256	264	-	0.878	0.874	GCACTGCAG
inv/EN2	NKX2-8	MA0673.1	261	269	-	0.878	0.876	CCACTGCAC
inv/EN2	Nkx3-1	MA0124.2	104	112	+	1	0.866	CACACTTGG
inv/EN2	Nkx3-1	MA0124.2	159	167	-	1	0.882	AGCACTTTG
inv/EN2	NKX6-1	MA0674.1	46	53	+	1	0.999	ATAATTAA
inv/EN2	NKX6-1	MA0674.1	46	53	-	1	0.964	TTAATTAT
inv/EN2	NKX6-1	MA0674.1	250	257	-	0.973	0.866	AGCATTAA
inv/EN2	NKX6-1	MA0674.1	346	353	-	0.946	0.917	TTTATTAC
inv/EN2	NKX6-2	MA0675.1	46	53	+	1	0.999	ATAATTAA
inv/EN2	NKX6-2	MA0675.1	46	53	-	1	0.983	TTAATTAT
inv/EN2	NKX6-2	MA0675.1	206	213	-	0.966	0.899	GGGATTAG
inv/EN2	NKX6-2	MA0675.1	229	236	-	0.966	0.922	AAGATTAA
inv/EN2	NKX6-2	MA0675.1	250	257	-	0.988	0.94	AGCATTAA
inv/EN2	NKX6-2	MA0675.1	339	346	+	0.868	0.855	TTCATCAG
inv/EN2	NKX6-2	MA0675.1	346	353	+	0.882	0.89	GTAATAAA
inv/EN2	NKX6-2	MA0675.1	346	353	-	0.971	0.955	TTTATTAC
inv/EN2	NKX6-2	MA0675.1	360	367	+	0.853	0.863	TTTATAAA
inv/EN2	NKX6-2	MA0675.1	360	367	-	0.853	0.863	TTTATAAA
inv/EN2	NKX6-3	MA1530.1	45	53	-	0.883	0.862	TTAATTATA
inv/EN2	NKX6-3	MA1530.1	46	54	+	0.883	0.889	ATAATTAAA
inv/EN2	NKX6-3	MA1530.1	249	257	-	1	0.919	AGCATTAAC
inv/EN2	OTX1	MA0711.1	206	213	+	1	0.994	CTAATCCC
inv/EN2	OTX1	MA0711.1	229	236	+	1	0.951	TTAATCTT
inv/EN2	OTX2	MA0712.2	204	215	-	1	0.999	TGGGGATTAGCA
inv/EN2	OTX2	MA0712.2	227	238	-	1	0.853	ACAAGATTAAAA
inv/EN2	Pax2	MA0067.1	84	91	-	0.853	0.87	TGTCATCC
inv/EN2	Pax2	MA0067.1	278	285	+	0.926	0.933	GGTCAGGC
inv/EN2	PHOX2A	MA0713.1	42	52	+	1	0.938	AAATATAATTA
inv/EN2	PHOX2A	MA0713.1	230	240	-	0.894	0.883	TAACAAGATTA
inv/EN2	PHOX2B	MA0681.2	40	55	+	0.886	0.856	GGAAATATAATTAAAC
inv/EN2	PITX1	MA0682.2	206	213	+	1	1	CTAATCCC
inv/EN2	PITX1	MA0682.2	229	236	+	1	0.867	TTAATCTT
inv/EN2	PITX2	MA1547.1	206	213	+	1	1	CTAATCCC
inv/EN2	PITX2	MA1547.1	229	236	+	1	0.858	TTAATCTT
inv/EN2	PITX2	MA1547.1	250	257	+	0.854	0.865	TTAATGCT
inv/EN2	PITX3	MA0714.1	205	213	+	1	0.999	GCTAATCCC
inv/EN2	PITX3	MA0714.1	228	236	+	1	0.899	TTTAATCTT
inv/EN2	RUNX1	MA0002.2	31	41	+	1	0.888	CTTTGTGGCGG
inv/EN2	RUNX2	MA0511.2	316	324	-	0.921	0.853	TCACCTCAT
inv/EN2	RUNX3	MA0684.2	314	325	-	1	0.937	TTCACCTCATTC
inv/EN2	SOX10	MA0442.2	29	39	-	1	0.987	GCCACAAAGCT
inv/EN2	SOX15	MA1152.1	30	39	+	0.964	0.919	GCTTTGTGGC
inv/EN2	SOX15	MA1152.1	215	224	-	0.964	0.907	TATTTGTCCT
inv/EN2	SOX15	MA1152.1	232	241	+	0.916	0.887	ATCTTGTTAG
inv/EN2	SOX15	MA1152.1	242	251	-	0.916	0.852	AACTTGTATT
inv/EN2	SOX18	MA1563.1	13	20	+	0.949	0.854	TGCAACGA
inv/EN2	SOX18	MA1563.1	30	37	-	0.86	0.879	CACAAAGC
inv/EN2	Sox3	MA0514.1	30	39	+	1	0.885	GCTTTGTGGC
inv/EN2	Sox3	MA0514.1	215	224	-	1	0.852	TATTTGTCCT
inv/EN2	SOX4	MA0867.2	29	38	-	1	0.954	CCACAAAGCT
inv/EN2	SOX4	MA0867.2	216	225	+	1	0.868	GGACAAATAT
inv/EN2	Sox6	MA0515.1	30	39	+	0.964	0.87	GCTTTGTGGC
inv/EN2	SOX8	MA0868.2	232	241	-	0.867	0.852	CTAACAAGAT
inv/EN2	TLX2	MA1577.1	46	53	+	1	0.996	ATAATTAA
inv/EN2	TLX2	MA1577.1	46	53	-	1	0.994	TTAATTAT
S. purpuratus LOC115929921_US	ISL2	MA0914.1	38	45	+	1	0.966	TCACTTAT
S. purpuratus LOC115929921_US	LHX1	MA1518.1	21	28	+	0.911	0.915	TCCATAAC
S. purpuratus LOC115929921_US	LHX1	MA1518.1	34	41	+	0.93	0.933	CCCATCAC
S. purpuratus LOC115929921_US	LHX1	MA1518.1	29	36	-	0.967	0.909	GGGATTAG
S. purpuratus LOC115929921_US	NKX2-3	MA0672.1	37	46	+	1	0.937	ATCACTTATA
S. purpuratus LOC115929921_US	NKX2-8	MA0673.1	38	46	+	1	0.922	TCACTTATA
S. purpuratus LOC115929921_US	Nkx3-1	MA0124.2	37	45	+	1	0.957	ATCACTTAT
S. purpuratus LOC115929921_US	Nkx3-2	MA0122.3	34	46	+	1	0.962	CCCATCACTTATA
S. purpuratus LOC115929921_US	NKX6-2	MA0675.1	29	36	-	0.966	0.899	GGGATTAG
S. purpuratus LOC115929921_US	OTX1	MA0711.1	29	36	+	1	0.994	CTAATCCC
S. purpuratus LOC115929921_US	OTX2	MA0712.2	27	38	-	1	0.999	ATGGGATTAGGT
S. purpuratus LOC115929921_US	Pax2	MA0067.1	36	43	+	0.943	0.873	CATCACTT
S. purpuratus LOC115929921_US	PITX1	MA0682.2	29	36	+	1	1	CTAATCCC
S. purpuratus LOC115929921_US	PITX2	MA1547.1	29	36	+	1	1	CTAATCCC
S. purpuratus LOC115929921_US	PITX3	MA0714.1	28	36	+	1	0.999	CCTAATCCC
S. purpuratus LOC115929921_DS	ASCL1	MA1100.2	56	65	+	0.925	0.896	AACATCTGAG
S. purpuratus LOC115929921_DS	ASCL1	MA1100.2	56	65	-	0.924	0.897	CTCAGATGTT
S. purpuratus LOC115929921_DS	Atoh1	MA0461.2	56	65	-	0.872	0.857	CTCAGATGTT
S. purpuratus LOC115929921_DS	ATOH7	MA1468.1	56	65	+	0.913	0.874	AACATCTGAG
S. purpuratus LOC115929921_DS	ATOH7	MA1468.1	56	65	-	0.874	0.852	CTCAGATGTT
S. purpuratus LOC115929921_DS	EMX1	MA0612.2	65	72	-	1	0.903	CAAATTAC
S. purpuratus LOC115929921_DS	EMX2	MA0886.1	64	73	-	1	0.901	TCAAATTACT
S. purpuratus LOC115929921_DS	EN1	MA0027.2	8	15	+	0.893	0.885	GCAATAAT
S. purpuratus LOC115929921_DS	EN1	MA0027.2	40	47	+	0.909	0.859	AAAATCAT
S. purpuratus LOC115929921_DS	EN1	MA0027.2	65	72	-	1	0.95	CAAATTAC
S. purpuratus LOC115929921_DS	EN1	MA0027.2	0	7	-	0.897	0.887	ACAATGAT
S. purpuratus LOC115929921_DS	EN2	MA0642.1	7	16	+	0.901	0.893	TGCAATAATA
S. purpuratus LOC115929921_DS	EN2	MA0642.1	64	73	-	1	0.919	TCAAATTACT
S. purpuratus LOC115929921_DS	GBX1	MA0889.1	64	73	-	1	0.943	TCAAATTACT
S. purpuratus LOC115929921_DS	GBX2	MA0890.1	64	73	-	1	0.945	TCAAATTACT
S. purpuratus LOC115929921_DS	LHX1	MA1518.1	8	15	+	0.942	0.944	GCAATAAT
S. purpuratus LOC115929921_DS	LHX1	MA1518.1	40	47	+	0.96	0.902	AAAATCAT
S. purpuratus LOC115929921_DS	LHX1	MA1518.1	65	72	-	1	0.942	CAAATTAC
S. purpuratus LOC115929921_DS	LHX1	MA1518.1	43	50	-	0.912	0.915	TCTATGAT
S. purpuratus LOC115929921_DS	LHX1	MA1518.1	21	28	-	0.967	0.911	GAGATTAA
S. purpuratus LOC115929921_DS	LHX1	MA1518.1	11	18	-	0.962	0.901	AGTATTAT
S. purpuratus LOC115929921_DS	LHX1	MA1518.1	0	7	-	0.95	0.951	ACAATGAT
S. purpuratus LOC115929921_DS	Lhx3	MA0135.1	15	27	-	1	0.878	AGATTAAATAGTA
S. purpuratus LOC115929921_DS	Lhx4	MA0704.1	65	72	-	1	0.9	CAAATTAC
S. purpuratus LOC115929921_DS	LHX5	MA1519.1	65	72	-	1	0.921	CAAATTAC
S. purpuratus LOC115929921_DS	Lhx8	MA0705.1	65	72	+	0.868	0.875	GTAATTTG
S. purpuratus LOC115929921_DS	Lhx8	MA0705.1	65	72	-	1	0.883	CAAATTAC
S. purpuratus LOC115929921_DS	LHX9	MA0701.2	65	72	-	1	0.928	CAAATTAC
S. purpuratus LOC115929921_DS	MSX1	MA0666.1	8	15	+	0.856	0.863	GCAATAAT
S. purpuratus LOC115929921_DS	MSX1	MA0666.1	65	72	-	1	0.926	CAAATTAC
S. purpuratus LOC115929921_DS	MSX1	MA0666.1	0	7	-	0.865	0.87	ACAATGAT
S. purpuratus LOC115929921_DS	MSX2	MA0708.1	65	72	-	1	0.926	CAAATTAC
S. purpuratus LOC115929921_DS	Msx3	MA0709.1	65	72	-	1	0.938	CAAATTAC
S. purpuratus LOC115929921_DS	NKX6-1	MA0674.1	65	72	-	1	0.854	CAAATTAC
S. purpuratus LOC115929921_DS	NKX6-2	MA0675.1	8	15	+	0.882	0.859	GCAATAAT
S. purpuratus LOC115929921_DS	NKX6-2	MA0675.1	65	72	-	1	0.937	CAAATTAC
S. purpuratus LOC115929921_DS	NKX6-2	MA0675.1	21	28	-	0.966	0.922	GAGATTAA
S. purpuratus LOC115929921_DS	NKX6-2	MA0675.1	11	18	-	0.971	0.909	AGTATTAT
S. purpuratus LOC115929921_DS	OTX1	MA0711.1	21	28	+	1	0.952	TTAATCTC
S. purpuratus LOC115929921_DS	OTX2	MA0712.2	19	30	-	1	0.858	AGGAGATTAAAT
S. purpuratus LOC115929921_DS	PITX1	MA0682.2	21	28	+	1	0.868	TTAATCTC
S. purpuratus LOC115929921_DS	PITX2	MA1547.1	11	18	+	0.854	0.865	ATAATACT
S. purpuratus LOC115929921_DS	PITX2	MA1547.1	21	28	+	1	0.868	TTAATCTC
S. purpuratus LOC115929921_DS	PITX3	MA0714.1	20	28	+	1	0.905	TTTAATCTC
S. purpuratus LOC115929921_DS	Ptf1a	MA1618.1	54	66	-	1	0.975	ACTCAGATGTTAC
S. purpuratus LOC115929921_DS	Ptf1a(var.3)	MA1620.1	55	66	+	0.878	0.873	TAACATCTGAGT
S. purpuratus LOC115929921_DS	SOX15	MA1152.1	1	10	+	1	0.962	TCATTGTGCA
S. purpuratus LOC115929921_DS	Sox17	MA0078.1	0	8	+	1	0.985	ATCATTGTG
S. purpuratus LOC115929921_DS	SOX18	MA1563.1	1	8	-	1	0.972	CACAATGA
S. purpuratus LOC115929921_DS	SOX4	MA0867.2	0	9	-	0.962	0.929	GCACAATGAT
S. purpuratus LOC115929921_DS	Sox5	MA0087.1	3	9	+	1	0.867	ATTGTGC
S. purpuratus LOC115929921_DS	Sox6	MA0515.1	1	10	+	1	0.925	TCATTGTGCA
S. purpuratus LOC115929921_DS	SOX8	MA0868.2	1	10	-	1	0.929	TGCACAATGA
S. purpuratus LOC115929921_DS	SOX9	MA0077.1	1	9	+	1	0.883	TCATTGTGC
S. purpuratus LOC115929921_DS	TLX2	MA1577.1	65	72	-	1	0.98	CAAATTAC
B. lanceolatum BL18701_US	ASCL1	MA1100.2	34	43	+	0.861	0.863	AACATGTGTA
B. lanceolatum BL18701_US	ASCL1	MA1100.2	34	43	-	0.862	0.863	TACACATGTT
B. lanceolatum BL18701_US	Atoh1	MA0461.2	34	43	-	0.854	0.863	TACACATGTT
B. lanceolatum BL18701_US	ATOH7	MA1468.1	34	43	+	0.897	0.883	AACATGTGTA
B. lanceolatum BL18701_US	ATOH7	MA1468.1	34	43	-	0.883	0.864	TACACATGTT
B. lanceolatum BL18701_US	EMX1	MA0612.2	18	25	-	1	0.926	ACAATTAA
B. lanceolatum BL18701_US	EMX2	MA0886.1	17	26	-	1	0.923	CACAATTAAG
B. lanceolatum BL18701_US	EN1	MA0027.2	18	25	-	1	0.986	ACAATTAA
B. lanceolatum BL18701_US	EN2	MA0642.1	17	26	-	1	0.989	CACAATTAAG
B. lanceolatum BL18701_US	FOXA1	MA0148.4	29	40	+	1	0.874	GAGCAAACATGT
B. lanceolatum BL18701_US	GBX1	MA0889.1	17	26	-	1	0.971	CACAATTAAG
B. lanceolatum BL18701_US	GBX2	MA0890.1	17	26	-	1	0.993	CACAATTAAG
B. lanceolatum BL18701_US	Isl1	MA1608.1	16	26	-	0.873	0.859	CACAATTAAGA
B. lanceolatum BL18701_US	ISL2	MA0914.1	18	25	-	0.961	0.951	ACAATTAA
B. lanceolatum BL18701_US	LHX1	MA1518.1	44	51	+	0.95	0.89	AGAATGAT
B. lanceolatum BL18701_US	LHX1	MA1518.1	47	54	-	0.927	0.869	TGGATCAT
B. lanceolatum BL18701_US	LHX1	MA1518.1	18	25	-	1	0.997	ACAATTAA
B. lanceolatum BL18701_US	LHX2	MA0700.2	17	27	-	1	0.985	GCACAATTAAG
B. lanceolatum BL18701_US	Lhx4	MA0704.1	18	25	+	0.852	0.857	TTAATTGT
B. lanceolatum BL18701_US	Lhx4	MA0704.1	18	25	-	1	0.93	ACAATTAA
B. lanceolatum BL18701_US	LHX5	MA1519.1	18	25	-	1	0.942	ACAATTAA
B. lanceolatum BL18701_US	Lhx8	MA0705.1	18	25	+	0.918	0.91	TTAATTGT
B. lanceolatum BL18701_US	Lhx8	MA0705.1	18	25	-	1	0.913	ACAATTAA
B. lanceolatum BL18701_US	LHX9	MA0701.2	18	25	-	1	0.923	ACAATTAA
B. lanceolatum BL18701_US	MEIS1	MA0498.2	5	11	+	0.888	0.885	GGGACAA
B. lanceolatum BL18701_US	MSX1	MA0666.1	18	25	-	1	0.995	ACAATTAA
B. lanceolatum BL18701_US	MSX2	MA0708.1	18	25	-	1	0.991	ACAATTAA
B. lanceolatum BL18701_US	Msx3	MA0709.1	18	25	-	1	0.997	ACAATTAA
B. lanceolatum BL18701_US	NKX6-1	MA0674.1	18	25	-	1	0.928	ACAATTAA
B. lanceolatum BL18701_US	NKX6-2	MA0675.1	18	25	-	1	0.984	ACAATTAA
B. lanceolatum BL18701_US	NKX6-3	MA1530.1	17	25	-	0.883	0.86	ACAATTAAG
B. lanceolatum BL18701_US	Pax2	MA0067.1	45	52	-	0.915	0.853	GATCATTC
B. lanceolatum BL18701_US	SOX13	MA1120.1	17	27	-	1	0.87	GCACAATTAAG
B. lanceolatum BL18701_US	SOX14	MA1562.1	20	29	-	1	0.876	CCGCACAATT
B. lanceolatum BL18701_US	SOX15	MA1152.1	19	28	+	1	0.935	TAATTGTGCG
B. lanceolatum BL18701_US	SOX15	MA1152.1	5	14	-	0.916	0.908	CTCTTGTCCC
B. lanceolatum BL18701_US	Sox17	MA0078.1	18	26	+	1	0.959	TTAATTGTG
B. lanceolatum BL18701_US	SOX2	MA0143.4	17	27	-	1	0.852	GCACAATTAAG
B. lanceolatum BL18701_US	Sox5	MA0087.1	21	27	+	1	0.867	ATTGTGC
B. lanceolatum BL18701_US	SOX8	MA0868.2	19	28	-	1	0.909	CGCACAATTA
B. lanceolatum BL18701_US	SOX9	MA0077.1	19	27	+	1	0.865	TAATTGTGC
B. lanceolatum BL18701_US	TLX2	MA1577.1	18	25	-	1	0.995	ACAATTAA
B. lanceolatum BL18701_DS	EN2	MA0642.1	33	42	+	0.9	0.897	TACTATTAGT
B. lanceolatum BL18701_DS	Isl1	MA1608.1	33	43	+	0.868	0.885	TACTATTAGTT
B. lanceolatum BL18701_DS	ISL2	MA0914.1	23	30	-	1	0.974	ACACTTAG
B. lanceolatum BL18701_DS	LHX1	MA1518.1	5	12	+	0.92	0.899	TTCATGAC
B. lanceolatum BL18701_DS	LHX1	MA1518.1	16	23	+	0.912	0.917	GCTATGAC
B. lanceolatum BL18701_DS	LHX1	MA1518.1	34	41	+	0.962	0.962	ACTATTAG
B. lanceolatum BL18701_DS	LHX1	MA1518.1	52	59	+	0.97	0.912	AACATTAT
B. lanceolatum BL18701_DS	LHX1	MA1518.1	29	36	-	0.962	0.902	AGTATTAC
B. lanceolatum BL18701_DS	LHX1	MA1518.1	5	12	-	0.92	0.9	GTCATGAA
B. lanceolatum BL18701_DS	Lhx4	MA0704.1	34	41	+	0.916	0.85	ACTATTAG
B. lanceolatum BL18701_DS	MEIS1	MA0498.2	8	14	+	0.857	0.856	ATGACTA
B. lanceolatum BL18701_DS	MEIS1	MA0498.2	19	25	+	0.857	0.856	ATGACTA
B. lanceolatum BL18701_DS	NKX2-3	MA0672.1	22	31	-	1	0.935	TACACTTAGT
B. lanceolatum BL18701_DS	NKX2-8	MA0673.1	22	30	-	1	0.915	ACACTTAGT
B. lanceolatum BL18701_DS	Nkx3-1	MA0124.2	23	31	-	1	0.956	TACACTTAG
B. lanceolatum BL18701_DS	Nkx3-2	MA0122.3	22	34	-	1	0.96	TATTACACTTAGT
B. lanceolatum BL18701_DS	NKX6-2	MA0675.1	34	41	+	0.971	0.936	ACTATTAG
B. lanceolatum BL18701_DS	NKX6-2	MA0675.1	52	59	+	0.988	0.926	AACATTAT
B. lanceolatum BL18701_DS	NKX6-2	MA0675.1	29	36	-	0.971	0.908	AGTATTAC
B. lanceolatum BL18701_DS	NKX6-2	MA0675.1	5	12	-	0.856	0.866	GTCATGAA
B. lanceolatum BL18701_DS	NKX6-3	MA1530.1	52	60	+	1	0.901	AACATTATT
B. lanceolatum BL18701_DS	Pax2	MA0067.1	4	11	+	0.972	0.86	ATTCATGA
B. lanceolatum BL18701_DS	Pax2	MA0067.1	17	24	-	0.865	0.882	AGTCATAG
B. lanceolatum BL18701_DS	Pax2	MA0067.1	6	13	-	0.972	0.956	AGTCATGA
B. lanceolatum BL18701_DS	PHOX2A	MA0713.1	30	40	+	0.878	0.908	TAATACTATTA
B. lanceolatum BL18701_DS	PHOX2A	MA0713.1	30	40	-	0.878	0.897	TAATAGTATTA
B. lanceolatum BL18701_DS	PITX2	MA1547.1	29	36	+	0.854	0.865	GTAATACT
C. intestinalis ENSCING00000002157_DS	EN1	MA0027.2	0	7	-	0.909	0.915	CTAATCAG
C. intestinalis ENSCING00000002157_DS	LHX1	MA1518.1	0	7	+	0.967	0.944	CTGATTAG
C. intestinalis ENSCING00000002157_DS	LHX1	MA1518.1	25	32	-	0.911	0.858	CACATAAG
C. intestinalis ENSCING00000002157_DS	LHX1	MA1518.1	0	7	-	0.96	0.937	CTAATCAG
C. intestinalis ENSCING00000002157_DS	Lhx4	MA0704.1	0	7	+	0.917	0.92	CTGATTAG
C. intestinalis ENSCING00000002157_DS	Lhx8	MA0705.1	0	7	+	0.918	0.929	CTGATTAG
C. intestinalis ENSCING00000002157_DS	Lhx8	MA0705.1	0	7	-	0.932	0.941	CTAATCAG
C. intestinalis ENSCING00000002157_DS	MEIS1	MA0498.2	52	58	+	0.896	0.894	CAGACAC
C. intestinalis ENSCING00000002157_DS	NKX2-8	MA0673.1	55	63	+	0.878	0.88	ACACTAGAC
C. intestinalis ENSCING00000002157_DS	NKX6-1	MA0674.1	0	7	+	0.937	0.905	CTGATTAG
C. intestinalis ENSCING00000002157_DS	NKX6-2	MA0675.1	0	7	+	0.966	0.947	CTGATTAG
C. intestinalis ENSCING00000002157_DS	NKX6-2	MA0675.1	0	7	-	0.881	0.867	CTAATCAG
C. intestinalis ENSCING00000002157_DS	NKX6-3	MA1530.1	0	8	+	0.889	0.867	CTGATTAGA
C. intestinalis ENSCING00000002157_DS	OTX1	MA0711.1	0	7	-	1	0.951	CTAATCAG
C. intestinalis ENSCING00000002157_DS	PITX1	MA0682.2	0	7	-	1	0.861	CTAATCAG
C. intestinalis ENSCING00000002157_DS	PITX2	MA1547.1	0	7	-	1	0.857	CTAATCAG
C. intestinalis ENSCING00000002157_DS	PITX3	MA0714.1	0	8	-	1	0.884	TCTAATCAG
C. intestinalis ENSCING00000002157_DS	SOX18	MA1563.1	11	18	-	0.945	0.903	AACCATGT
L. anatina g20932_US	EMX1	MA0612.2	14	21	-	1	0.9	CAAATTAA
L. anatina g20932_US	EMX2	MA0886.1	13	22	-	1	0.903	ACAAATTAAT
L. anatina g20932_US	EN1	MA0027.2	14	21	-	1	0.95	CAAATTAA
L. anatina g20932_US	EN2	MA0642.1	13	22	-	1	0.918	ACAAATTAAT
L. anatina g20932_US	GBX1	MA0889.1	13	22	-	1	0.946	ACAAATTAAT
L. anatina g20932_US	GBX2	MA0890.1	13	22	-	1	0.95	ACAAATTAAT
L. anatina g20932_US	LHX1	MA1518.1	10	17	+	0.967	0.908	GGGATTAA
L. anatina g20932_US	LHX1	MA1518.1	52	59	+	0.911	0.892	GTCATAAT
L. anatina g20932_US	LHX1	MA1518.1	55	62	-	0.962	0.902	CGTATTAT
L. anatina g20932_US	LHX1	MA1518.1	52	59	-	0.912	0.891	ATTATGAC
L. anatina g20932_US	LHX1	MA1518.1	14	21	-	1	0.941	CAAATTAA
L. anatina g20932_US	LHX2	MA0700.2	13	23	-	1	0.871	AACAAATTAAT
L. anatina g20932_US	Lhx3	MA0135.1	11	23	+	1	0.872	GGATTAATTTGTT
L. anatina g20932_US	Lhx4	MA0704.1	14	21	-	1	0.909	CAAATTAA
L. anatina g20932_US	LHX5	MA1519.1	14	21	-	1	0.922	CAAATTAA
L. anatina g20932_US	Lhx8	MA0705.1	14	21	+	0.868	0.876	TTAATTTG
L. anatina g20932_US	Lhx8	MA0705.1	14	21	-	1	0.884	CAAATTAA
L. anatina g20932_US	LHX9	MA0701.2	14	21	-	1	0.93	CAAATTAA
L. anatina g20932_US	MEIS1	MA0498.2	50	56	-	0.868	0.866	ATGACGT
L. anatina g20932_US	MEIS1(var.2)	MA1639.1	9	21	-	0.875	0.865	CAAATTAATCCCT
L. anatina g20932_US	MSX1	MA0666.1	14	21	-	1	0.926	CAAATTAA
L. anatina g20932_US	MSX2	MA0708.1	14	21	-	1	0.927	CAAATTAA
L. anatina g20932_US	Msx3	MA0709.1	14	21	-	1	0.939	CAAATTAA
L. anatina g20932_US	NKX6-1	MA0674.1	14	21	-	1	0.89	CAAATTAA
L. anatina g20932_US	NKX6-2	MA0675.1	10	17	+	0.966	0.92	GGGATTAA
L. anatina g20932_US	NKX6-2	MA0675.1	52	59	+	0.87	0.863	GTCATAAT
L. anatina g20932_US	NKX6-2	MA0675.1	55	62	-	0.971	0.909	CGTATTAT
L. anatina g20932_US	NKX6-2	MA0675.1	14	21	-	1	0.954	CAAATTAA
L. anatina g20932_US	OTX1	MA0711.1	10	17	-	1	0.995	TTAATCCC
L. anatina g20932_US	OTX2	MA0712.2	8	19	+	1	0.996	TAGGGATTAATT
L. anatina g20932_US	Pax2	MA0067.1	51	58	+	0.865	0.861	CGTCATAA
L. anatina g20932_US	PHOX2A	MA0713.1	15	25	-	1	0.897	AAAACAAATTA
L. anatina g20932_US	PITX1	MA0682.2	10	17	-	1	0.999	TTAATCCC
L. anatina g20932_US	PITX2	MA1547.1	55	62	+	0.854	0.866	ATAATACG
L. anatina g20932_US	PITX2	MA1547.1	10	17	-	1	1	TTAATCCC
L. anatina g20932_US	PITX3	MA0714.1	10	18	-	1	1	ATTAATCCC
L. anatina g20932_US	RUNX1	MA0002.2	23	33	-	1	0.874	CATTGTGGAAA
L. anatina g20932_US	SOX13	MA1120.1	26	36	+	1	0.997	CCACAATGGAA
L. anatina g20932_US	SOX15	MA1152.1	16	25	+	0.964	0.905	AATTTGTTTT
L. anatina g20932_US	SOX15	MA1152.1	25	34	-	1	0.975	CCATTGTGGA
L. anatina g20932_US	Sox17	MA0078.1	27	35	-	1	0.985	TCCATTGTG
L. anatina g20932_US	SOX18	MA1563.1	0	7	+	0.949	0.881	TGCAACGC
L. anatina g20932_US	SOX18	MA1563.1	27	34	+	1	0.984	CACAATGG
L. anatina g20932_US	SOX2	MA0143.4	26	36	+	1	0.997	CCACAATGGAA
L. anatina g20932_US	Sox3	MA0514.1	16	25	+	1	0.866	AATTTGTTTT
L. anatina g20932_US	SOX4	MA0867.2	26	35	+	0.962	0.936	CCACAATGGA
L. anatina g20932_US	SOX4	MA0867.2	15	24	-	1	0.88	AAACAAATTA
L. anatina g20932_US	Sox5	MA0087.1	26	32	-	1	0.867	ATTGTGG
L. anatina g20932_US	Sox6	MA0515.1	25	34	-	1	0.904	CCATTGTGGA
L. anatina g20932_US	SOX8	MA0868.2	25	34	+	1	0.927	TCCACAATGG
L. anatina g20932_US	SOX8	MA0868.2	16	25	-	0.886	0.857	AAAACAAATT
L. anatina g20932_US	SOX9	MA0077.1	26	34	-	1	0.936	CCATTGTGG
L. anatina g20932_US	TLX2	MA1577.1	14	21	-	1	0.982	CAAATTAA
L. anatina g20933_US	EN1	MA0027.2	27	34	+	0.909	0.862	CAAATCAT
L. anatina g20933_US	LHX1	MA1518.1	27	34	+	0.96	0.903	CAAATCAT
L. anatina g20933_US	LHX1	MA1518.1	30	37	-	0.95	0.893	AAAATGAT
L. anatina g20933_US	LHX1	MA1518.1	4	11	-	0.942	0.885	GGAATAAG
L. anatina g20933_US	SOX18	MA1563.1	8	15	+	0.945	0.871	TTCCATGC
L. anatina g29453_US	EMX1	MA0612.2	48	55	+	1	0.928	CCAATTAA
L. anatina g29453_US	EMX1	MA0612.2	52	59	+	0.853	0.862	TTAATGAC
L. anatina g29453_US	EMX1	MA0612.2	52	59	-	0.869	0.874	GTCATTAA
L. anatina g29453_US	EMX2	MA0886.1	47	56	+	1	0.924	TCCAATTAAT
L. anatina g29453_US	EMX2	MA0886.1	51	60	+	0.852	0.859	ATTAATGACG
L. anatina g29453_US	EMX2	MA0886.1	51	60	-	0.895	0.898	CGTCATTAAT
L. anatina g29453_US	EMX2	MA0886.1	33	42	-	0.881	0.884	TATGATTACG
L. anatina g29453_US	EN1	MA0027.2	34	41	+	0.909	0.907	GTAATCAT
L. anatina g29453_US	EN1	MA0027.2	48	55	+	1	0.989	CCAATTAA
L. anatina g29453_US	EN1	MA0027.2	52	59	+	0.897	0.897	TTAATGAC
L. anatina g29453_US	EN2	MA0642.1	33	42	+	0.926	0.89	CGTAATCATA
L. anatina g29453_US	EN2	MA0642.1	47	56	+	1	0.989	TCCAATTAAT
L. anatina g29453_US	EN2	MA0642.1	51	60	+	0.913	0.884	ATTAATGACG
L. anatina g29453_US	EN2	MA0642.1	51	60	-	0.916	0.883	CGTCATTAAT
L. anatina g29453_US	EN2	MA0642.1	33	42	-	0.907	0.876	TATGATTACG
L. anatina g29453_US	FOXA3	MA1683.1	11	21	+	1	0.903	TTTTAAACAAC
L. anatina g29453_US	GBX1	MA0889.1	47	56	+	1	0.989	TCCAATTAAT
L. anatina g29453_US	GBX2	MA0890.1	47	56	+	1	0.996	TCCAATTAAT
L. anatina g29453_US	Isl1	MA1608.1	47	57	+	0.873	0.86	TCCAATTAATG
L. anatina g29453_US	Isl1	MA1608.1	50	60	-	1	0.876	CGTCATTAATT
L. anatina g29453_US	ISL2	MA0914.1	48	55	+	0.961	0.955	CCAATTAA
L. anatina g29453_US	LHX1	MA1518.1	34	41	+	0.96	0.937	GTAATCAT
L. anatina g29453_US	LHX1	MA1518.1	48	55	+	1	0.998	CCAATTAA
L. anatina g29453_US	LHX1	MA1518.1	52	59	+	0.95	0.927	TTAATGAC
L. anatina g29453_US	LHX1	MA1518.1	81	88	+	0.921	0.864	TGTATCAA
L. anatina g29453_US	LHX1	MA1518.1	77	84	-	0.911	0.857	TACATAAA
L. anatina g29453_US	LHX1	MA1518.1	52	59	-	0.97	0.947	GTCATTAA
L. anatina g29453_US	LHX1	MA1518.1	37	44	-	0.912	0.916	GCTATGAT
L. anatina g29453_US	LHX1	MA1518.1	34	41	-	0.967	0.943	ATGATTAC
L. anatina g29453_US	LHX2	MA0700.2	46	56	+	1	1	ATCCAATTAAT
L. anatina g29453_US	Lhx3	MA0135.1	46	58	-	1	0.852	TCATTAATTGGAT
L. anatina g29453_US	Lhx4	MA0704.1	48	55	+	1	0.932	CCAATTAA
L. anatina g29453_US	Lhx4	MA0704.1	52	59	-	0.921	0.926	GTCATTAA
L. anatina g29453_US	Lhx4	MA0704.1	48	55	-	0.852	0.863	TTAATTGG
L. anatina g29453_US	Lhx4	MA0704.1	34	41	-	0.917	0.913	ATGATTAC
L. anatina g29453_US	LHX5	MA1519.1	48	55	+	1	0.954	CCAATTAA
L. anatina g29453_US	LHX6	MA0658.1	33	42	+	0.886	0.865	CGTAATCATA
L. anatina g29453_US	LHX6	MA0658.1	51	60	+	0.865	0.863	ATTAATGACG
L. anatina g29453_US	Lhx8	MA0705.1	34	41	+	0.932	0.921	GTAATCAT
L. anatina g29453_US	Lhx8	MA0705.1	48	55	+	1	0.928	CCAATTAA
L. anatina g29453_US	Lhx8	MA0705.1	52	59	+	0.886	0.886	TTAATGAC
L. anatina g29453_US	Lhx8	MA0705.1	52	59	-	0.882	0.882	GTCATTAA
L. anatina g29453_US	Lhx8	MA0705.1	48	55	-	0.918	0.919	TTAATTGG
L. anatina g29453_US	Lhx8	MA0705.1	34	41	-	0.918	0.909	ATGATTAC
L. anatina g29453_US	LHX9	MA0701.2	48	55	+	1	0.967	CCAATTAA
L. anatina g29453_US	MEIS1	MA0498.2	55	61	+	0.868	0.866	ATGACGT
L. anatina g29453_US	MSX1	MA0666.1	48	55	+	1	1	CCAATTAA
L. anatina g29453_US	MSX2	MA0708.1	48	55	+	1	1	CCAATTAA
L. anatina g29453_US	Msx3	MA0709.1	48	55	+	1	1	CCAATTAA
L. anatina g29453_US	NKX6-1	MA0674.1	48	55	+	1	0.929	CCAATTAA
L. anatina g29453_US	NKX6-1	MA0674.1	52	59	-	0.973	0.977	GTCATTAA
L. anatina g29453_US	NKX6-1	MA0674.1	34	41	-	0.937	0.909	ATGATTAC
L. anatina g29453_US	NKX6-2	MA0675.1	34	41	+	0.881	0.873	GTAATCAT
L. anatina g29453_US	NKX6-2	MA0675.1	48	55	+	1	0.985	CCAATTAA
L. anatina g29453_US	NKX6-2	MA0675.1	52	59	+	0.869	0.86	TTAATGAC
L. anatina g29453_US	NKX6-2	MA0675.1	52	59	-	0.988	0.988	GTCATTAA
L. anatina g29453_US	NKX6-2	MA0675.1	34	41	-	0.966	0.951	ATGATTAC
L. anatina g29453_US	NKX6-3	MA1530.1	48	56	+	0.883	0.871	CCAATTAAT
L. anatina g29453_US	NKX6-3	MA1530.1	51	59	-	1	0.997	GTCATTAAT
L. anatina g29453_US	NKX6-3	MA1530.1	33	41	-	0.889	0.855	ATGATTACG
L. anatina g29453_US	OTX1	MA0711.1	34	41	+	1	0.943	GTAATCAT
L. anatina g29453_US	Pax2	MA0067.1	53	60	-	0.915	0.905	CGTCATTA
L. anatina g29453_US	PHOX2A	MA0713.1	44	54	+	1	0.862	CTATCCAATTA
L. anatina g29453_US	PITX1	MA0682.2	34	41	+	1	0.86	GTAATCAT
L. anatina g29453_US	PITX2	MA1547.1	34	41	+	1	0.856	GTAATCAT
L. anatina g29453_US	PITX3	MA0714.1	33	41	+	1	0.88	CGTAATCAT
L. anatina g29453_US	SOX15	MA1152.1	14	23	-	0.916	0.915	CCGTTGTTTA
L. anatina g29453_US	SOX18	MA1563.1	2	9	+	0.852	0.854	AACATTGG
L. anatina g29453_US	SOX18	MA1563.1	16	23	+	0.949	0.937	AACAACGG
L. anatina g29453_US	SOX18	MA1563.1	3	10	-	1	0.87	CCCAATGT
L. anatina g29453_US	Sox3	MA0514.1	14	23	-	0.856	0.872	CCGTTGTTTA
L. anatina g29453_US	SOX4	MA0867.2	15	24	+	0.927	0.936	AAACAACGGA
L. anatina g29453_US	Sox6	MA0515.1	14	23	-	0.921	0.925	CCGTTGTTTA
L. anatina g29453_US	SOX8	MA0868.2	14	23	+	0.868	0.871	TAAACAACGG
L. anatina g29453_US	TLX2	MA1577.1	48	55	+	1	0.996	CCAATTAA
C. teleta CapteG152545_DS	FOXA1	MA0148.4	27	38	-	1	0.895	GTATAAACATGA
C. teleta CapteG152545_DS	FOXA3	MA1683.1	28	38	-	1	0.908	GTATAAACATG
C. teleta CapteG152545_DS	LHX1	MA1518.1	23	30	+	0.921	0.866	TATATCAT
C. teleta CapteG152545_DS	LHX1	MA1518.1	53	60	+	0.903	0.907	ACTATAAT
C. teleta CapteG152545_DS	LHX1	MA1518.1	26	33	-	0.92	0.865	AACATGAT
C. teleta CapteG152545_DS	LHX1	MA1518.1	7	14	-	0.909	0.856	TAGATAAC
C. teleta CapteG152545_DS	LHX1	MA1518.1	2	9	-	0.911	0.857	AACATAAA
C. teleta CapteG152545_DS	Pax2	MA0067.1	25	32	+	0.972	0.899	TATCATGT
O. bimaculoides Ocbimv22005596m.g_DS	ISL2	MA0914.1	18	25	-	0.917	0.899	ACATTTAT
O. bimaculoides Ocbimv22005596m.g_DS	NKX2-2	MA1645.1	44	57	-	1	0.853	CAGCCACTCCTGCA
O. bimaculoides Ocbimv22005596m.g_DS	Nkx2-5(var.2)	MA0503.1	46	56	-	1	0.882	AGCCACTCCTG
O. bimaculoides Ocbimv22005596m.g_DS	NKX2-8	MA0673.1	46	54	-	0.923	0.871	CCACTCCTG
O. bimaculoides Ocbimv22005596m.g_DS	NKX2-8	MA0673.1	31	39	-	0.893	0.886	GTACTTAAA
O. bimaculoides Ocbimv22020235m.g_DS	ATOH7	MA1468.1	20	29	-	0.865	0.853	TACGTATGTT
O. bimaculoides Ocbimv22020235m.g_DS	LHX1	MA1518.1	28	35	+	0.92	0.865	TACATGAT
O. bimaculoides Ocbimv22020235m.g_DS	LHX1	MA1518.1	31	38	-	0.93	0.874	AACATCAT
O. bimaculoides Ocbimv22020235m.g_DS	MEIS1	MA0498.2	37	43	-	0.892	0.888	GCGACAA
O. bimaculoides Ocbimv22020235m.g_DS	Pax2	MA0067.1	29	36	-	0.972	0.898	CATCATGT
O. bimaculoides Ocbimv22020235m.g_DS	SOX15	MA1152.1	9	18	+	0.916	0.888	GTCTTGTATG
O. bimaculoides Ocbimv22020235m.g_DS	SOX15	MA1152.1	34	43	+	0.916	0.877	ATGTTGTCGC
S. mansoni Smp_343800_DS	EN1	MA0027.2	40	47	-	0.893	0.889	TCAATAAG
S. mansoni Smp_343800_DS	EN2	MA0642.1	39	48	-	0.901	0.9	ATCAATAAGT
S. mansoni Smp_343800_DS	FOXA2	MA0047.3	58	68	-	0.86	0.882	CGGTATACAAA
S. mansoni Smp_343800_DS	LHX1	MA1518.1	46	53	+	0.903	0.851	GATATAAA
S. mansoni Smp_343800_DS	LHX1	MA1518.1	44	51	-	0.921	0.866	TATATCAA
S. mansoni Smp_343800_DS	LHX1	MA1518.1	40	47	-	0.942	0.943	TCAATAAG
S. mansoni Smp_343800_DS	MSX1	MA0666.1	40	47	-	0.856	0.863	TCAATAAG
S. mansoni Smp_343800_DS	NKX6-2	MA0675.1	40	47	-	0.882	0.853	TCAATAAG
S. mansoni Smp_343800_DS	SOX15	MA1152.1	24	33	+	0.916	0.923	CTCTTGTTTT
S. mansoni Smp_343800_DS	SOX15	MA1152.1	56	65	+	0.964	0.907	TATTTGTATA
S. mansoni Smp_343800_DS	SOX4	MA0867.2	55	64	-	1	0.856	ATACAAATAT
S. mansoni Smp_343800_DS	SOX4	MA0867.2	23	32	-	0.926	0.852	AAACAAGAGA
S. mansoni Smp_343800_DS	SOX8	MA0868.2	24	33	-	0.867	0.866	AAAACAAGAG
A. vaga GSADVG00005228001_US	LHX1	MA1518.1	13	20	+	0.92	0.898	TTCATGAA
A. vaga GSADVG00005228001_US	LHX1	MA1518.1	36	43	+	0.93	0.909	GTCATCAA
A. vaga GSADVG00005228001_US	LHX1	MA1518.1	36	43	-	0.917	0.897	TTGATGAC
A. vaga GSADVG00005228001_US	LHX1	MA1518.1	13	20	-	0.92	0.898	TTCATGAA
A. vaga GSADVG00005228001_US	MEIS1	MA0498.2	34	40	-	1	0.998	ATGACAA
A. vaga GSADVG00005228001_US	MEIS2	MA0774.1	33	40	-	1	0.895	ATGACAAG
A. vaga GSADVG00005228001_US	MEIS3	MA0775.1	33	40	-	1	0.971	ATGACAAG
A. vaga GSADVG00005228001_US	NKX6-2	MA0675.1	13	20	+	0.856	0.866	TTCATGAA
A. vaga GSADVG00005228001_US	NKX6-2	MA0675.1	36	43	+	0.868	0.877	GTCATCAA
A. vaga GSADVG00005228001_US	NKX6-2	MA0675.1	13	20	-	0.856	0.866	TTCATGAA
A. vaga GSADVG00005228001_US	Pax2	MA0067.1	12	19	+	0.972	0.858	GTTCATGA
A. vaga GSADVG00005228001_US	Pax2	MA0067.1	35	42	+	0.853	0.851	TGTCATCA
A. vaga GSADVG00005228001_US	Pax2	MA0067.1	14	21	-	0.972	0.859	CTTCATGA
A. vaga GSADVG00005228001_US	SOX15	MA1152.1	31	40	+	0.916	0.862	TACTTGTCAT
A. vaga GSADVG00005228001_US	SOX18	MA1563.1	22	29	-	0.88	0.894	AACTACGC
A. vaga GSADVG00005228001_US	SOX9	MA0077.1	38	46	-	0.9	0.899	CTATTGATG
A. vaga GSADVG00005228001_DS	FOXA2	MA0047.3	17	27	-	0.868	0.885	TCGTACACAAC
A. vaga GSADVG00005228001_DS	LHX1	MA1518.1	6	13	-	0.93	0.874	AACATCAA
A. vaga GSADVG00005228001_DS	NKX2-3	MA0672.1	42	51	-	1	0.922	TTCACTTCGA
A. vaga GSADVG00005228001_DS	NKX2-8	MA0673.1	47	55	-	0.856	0.857	CGACTTCAC
A. vaga GSADVG00005228001_DS	NKX2-8	MA0673.1	42	50	-	1	0.915	TCACTTCGA
A. vaga GSADVG00005228001_DS	Nkx3-1	MA0124.2	43	51	-	1	0.861	TTCACTTCG
A. vaga GSADVG00005228001_DS	SOX15	MA1152.1	9	18	+	0.916	0.888	ATGTTGTTGT
A. vaga GSADVG00005228001_DS	SOX15	MA1152.1	12	21	+	0.916	0.902	TTGTTGTTGT
A. vaga GSADVG00005228001_DS	SOX15	MA1152.1	15	24	+	0.916	0.894	TTGTTGTGTA
A. vaga GSADVG00005228001_DS	SOX18	MA1563.1	52	59	+	0.955	0.869	GTCGATGG
A. vaga GSADVG00005228001_DS	SOX8	MA0868.2	12	21	-	0.868	0.855	ACAACAACAA
A. vaga GSADVG00005228001_DS	SOX8	MA0868.2	9	18	-	0.868	0.854	ACAACAACAT
A. vaga GSADVG00036502001_US	LHX1	MA1518.1	13	20	+	0.92	0.898	TTCATGAA
A. vaga GSADVG00036502001_US	LHX1	MA1518.1	36	43	+	0.93	0.909	GTCATCAA
A. vaga GSADVG00036502001_US	LHX1	MA1518.1	36	43	-	0.917	0.897	TTGATGAC
A. vaga GSADVG00036502001_US	LHX1	MA1518.1	13	20	-	0.92	0.898	TTCATGAA
A. vaga GSADVG00036502001_US	MEIS1	MA0498.2	34	40	-	1	0.998	ATGACAA
A. vaga GSADVG00036502001_US	MEIS2	MA0774.1	33	40	-	1	0.895	ATGACAAG
A. vaga GSADVG00036502001_US	MEIS3	MA0775.1	33	40	-	1	0.971	ATGACAAG
A. vaga GSADVG00036502001_US	NKX6-2	MA0675.1	13	20	+	0.856	0.866	TTCATGAA
A. vaga GSADVG00036502001_US	NKX6-2	MA0675.1	36	43	+	0.868	0.877	GTCATCAA
A. vaga GSADVG00036502001_US	NKX6-2	MA0675.1	13	20	-	0.856	0.866	TTCATGAA
A. vaga GSADVG00036502001_US	Pax2	MA0067.1	12	19	+	0.972	0.858	GTTCATGA
A. vaga GSADVG00036502001_US	Pax2	MA0067.1	35	42	+	0.853	0.851	TGTCATCA
A. vaga GSADVG00036502001_US	Pax2	MA0067.1	14	21	-	0.972	0.859	CTTCATGA
A. vaga GSADVG00036502001_US	SOX15	MA1152.1	31	40	+	0.916	0.862	TACTTGTCAT
A. vaga GSADVG00036502001_US	SOX18	MA1563.1	22	29	-	0.88	0.894	AACTACGC
A. vaga GSADVG00036502001_US	SOX9	MA0077.1	38	46	-	0.9	0.899	CTATTGATG
A. vaga GSADVG00036502001_DS	FOXA2	MA0047.3	17	27	-	0.868	0.885	TCGTACACAAC
A. vaga GSADVG00036502001_DS	ISL2	MA0914.1	31	38	-	0.914	0.896	ACAGTTAT
A. vaga GSADVG00036502001_DS	LHX1	MA1518.1	28	35	+	0.903	0.852	GATATAAC
A. vaga GSADVG00036502001_DS	LHX1	MA1518.1	6	13	-	0.93	0.874	AACATCAA
A. vaga GSADVG00036502001_DS	NKX2-3	MA0672.1	42	51	-	1	0.922	TTCACTTCGA
A. vaga GSADVG00036502001_DS	NKX2-8	MA0673.1	47	55	-	0.856	0.857	CGACTTCAC
A. vaga GSADVG00036502001_DS	NKX2-8	MA0673.1	42	50	-	1	0.915	TCACTTCGA
A. vaga GSADVG00036502001_DS	Nkx3-1	MA0124.2	43	51	-	1	0.861	TTCACTTCG
A. vaga GSADVG00036502001_DS	SOX15	MA1152.1	9	18	+	0.916	0.888	ATGTTGTTGT
A. vaga GSADVG00036502001_DS	SOX15	MA1152.1	12	21	+	0.916	0.902	TTGTTGTTGT
A. vaga GSADVG00036502001_DS	SOX15	MA1152.1	15	24	+	0.916	0.894	TTGTTGTGTA
A. vaga GSADVG00036502001_DS	SOX18	MA1563.1	52	59	+	0.955	0.869	GTCGATGG
A. vaga GSADVG00036502001_DS	SOX8	MA0868.2	12	21	-	0.868	0.855	ACAACAACAA
A. vaga GSADVG00036502001_DS	SOX8	MA0868.2	9	18	-	0.868	0.854	ACAACAACAT
H. exemplaris OQV23613.1_US	Dlx1	MA0879.1	32	41	-	0.853	0.855	CTTCATTACT
H. exemplaris OQV23613.1_US	Dlx2	MA0885.1	33	40	-	0.855	0.854	TTCATTAC
H. exemplaris OQV23613.1_US	Dlx3	MA0880.1	33	40	-	0.896	0.889	TTCATTAC
H. exemplaris OQV23613.1_US	Dlx4	MA0881.1	33	40	-	0.89	0.881	TTCATTAC
H. exemplaris OQV23613.1_US	DLX6	MA0882.1	33	40	-	0.892	0.889	TTCATTAC
H. exemplaris OQV23613.1_US	EMX1	MA0612.2	33	40	+	0.853	0.86	GTAATGAA
H. exemplaris OQV23613.1_US	EMX1	MA0612.2	33	40	-	0.869	0.876	TTCATTAC
H. exemplaris OQV23613.1_US	EMX2	MA0886.1	32	41	+	0.852	0.861	AGTAATGAAG
H. exemplaris OQV23613.1_US	EMX2	MA0886.1	32	41	-	0.895	0.896	CTTCATTACT
H. exemplaris OQV23613.1_US	EN1	MA0027.2	33	40	+	0.897	0.898	GTAATGAA
H. exemplaris OQV23613.1_US	EN2	MA0642.1	32	41	+	0.913	0.883	AGTAATGAAG
H. exemplaris OQV23613.1_US	EN2	MA0642.1	32	41	-	0.916	0.884	CTTCATTACT
H. exemplaris OQV23613.1_US	Isl1	MA1608.1	31	41	-	1	0.869	CTTCATTACTA
H. exemplaris OQV23613.1_US	LHX1	MA1518.1	2	9	+	0.912	0.89	ATTATGAA
H. exemplaris OQV23613.1_US	LHX1	MA1518.1	18	25	+	0.92	0.865	AACATGAT
H. exemplaris OQV23613.1_US	LHX1	MA1518.1	33	40	+	0.95	0.928	GTAATGAA
H. exemplaris OQV23613.1_US	LHX1	MA1518.1	39	46	+	0.909	0.855	AAGATAAC
H. exemplaris OQV23613.1_US	LHX1	MA1518.1	44	51	+	0.911	0.857	AACATAAA
H. exemplaris OQV23613.1_US	LHX1	MA1518.1	33	40	-	0.97	0.946	TTCATTAC
H. exemplaris OQV23613.1_US	LHX1	MA1518.1	21	28	-	0.927	0.869	TGGATCAT
H. exemplaris OQV23613.1_US	LHX1	MA1518.1	2	9	-	0.911	0.89	TTCATAAT
H. exemplaris OQV23613.1_US	Lhx4	MA0704.1	33	40	-	0.921	0.921	TTCATTAC
H. exemplaris OQV23613.1_US	LHX6	MA0658.1	32	41	+	0.865	0.869	AGTAATGAAG
H. exemplaris OQV23613.1_US	Lhx8	MA0705.1	33	40	+	0.886	0.886	GTAATGAA
H. exemplaris OQV23613.1_US	Lhx8	MA0705.1	33	40	-	0.882	0.882	TTCATTAC
H. exemplaris OQV23613.1_US	NKX6-1	MA0674.1	33	40	-	0.973	0.94	TTCATTAC
H. exemplaris OQV23613.1_US	NKX6-2	MA0675.1	33	40	+	0.869	0.878	GTAATGAA
H. exemplaris OQV23613.1_US	NKX6-2	MA0675.1	33	40	-	0.988	0.971	TTCATTAC
H. exemplaris OQV23613.1_US	NKX6-2	MA0675.1	2	9	-	0.87	0.862	TTCATAAT
H. exemplaris OQV23613.1_US	NKX6-3	MA1530.1	32	40	-	1	0.944	TTCATTACT
H. exemplaris OQV23613.1_US	Pax2	MA0067.1	19	26	-	0.972	0.897	GATCATGT
C. elegans C13G5.1.1_US	ASCL1	MA1100.2	9	18	+	0.915	0.881	ACCAACTGAT
C. elegans C13G5.1.1_US	ASCL1	MA1100.2	9	18	-	0.909	0.882	ATCAGTTGGT
C. elegans C13G5.1.1_US	LHX1	MA1518.1	16	23	+	0.912	0.859	GATATGAG
C. elegans C13G5.1.1_US	LHX1	MA1518.1	14	21	-	0.921	0.867	CATATCAG
C. elegans C13G5.1.1_US	Lhx8	MA0705.1	47	54	-	0.918	0.856	CCAATTGC
C. elegans C13G5.1.1_US	MEIS1	MA0498.2	24	30	-	1	1	TTGACAG
C. elegans C13G5.1.1_US	MEIS2	MA0774.1	23	30	-	1	1	TTGACAGC
C. elegans C13G5.1.1_US	MEIS3	MA0775.1	23	30	-	1	0.998	TTGACAGC
C. elegans C13G5.1.1_US	Ptf1a	MA1618.1	7	19	-	0.864	0.853	TATCAGTTGGTAT
C. elegans C13G5.1.1_US	RUNX3	MA0684.2	38	49	-	0.925	0.877	TGCACCCCATTG
C. elegans C13G5.1.1_US	SOX15	MA1152.1	0	9	-	0.964	0.919	TATTTGTTTT
C. elegans C13G5.1.1_US	SOX18	MA1563.1	36	43	+	1	0.914	AGCAATGG
C. elegans C13G5.1.1_US	Sox3	MA0514.1	0	9	-	1	0.875	TATTTGTTTT
C. elegans C13G5.1.1_US	SOX4	MA0867.2	1	10	+	1	0.889	AAACAAATAC
C. elegans C13G5.1.1_US	SOX8	MA0868.2	0	9	+	0.886	0.859	AAAACAAATA
C. elegans C13G5.1.1_US	SOX9	MA0077.1	48	56	+	0.88	0.875	CAATTGGTA
C. elegans C13G5.1.1_US	SOX9	MA0077.1	35	43	-	0.872	0.891	CCATTGCTC
C. elegans C13G5.1.1_DS	Nr2e3	MA0164.1	45	51	+	1	0.992	AAAGCTT
C. elegans C13G5.1.1_DS	Nr2e3	MA0164.1	46	52	-	1	0.992	AAAGCTT
